# Supplementary material for: The Microbiome Composition of a Man's Penis Predicts Incident Bacterial Vaginosis in His Female Sex Partner With High Accuracy
Source: Front Cell Infect Microbiol. 2020 Aug 4;10:433. doi: 10.3389/fcimb.2020.00433 (PMC7438843; doi:10.3389/fcimb.2020.00433)
Supplement: Supplementary file 6 [file Data_Sheet_1.CSV]

bv_index	circstat	g_corynebacterium_1	g_staphylococcus	g_finegoldia	g_anaerococcus	g_peptoniphilus	g_ezakiella	g_streptococcus	g_porphyromonas	g_corynebacterium	prevotella_timonensis	g_eremococcus	sneathia_sanguinegens	gardnerella_vaginalis	g_veillonella	prevotella_corporis	f_corynebacteriaceae	prevotella_buccalis	lactobacillus_iners	g_acinetobacter	g_dialister	g_granulicatella	prevotella_bivia	g_facklamia	g_murdochiella	g_rothia	g_negativicoccus	g_campylobacter	g_brevibacterium	lactobacillus_jensenii	g_micrococcus	g_ruminococcaceae_ucg014	g_peptostreptococcus	g_haemophilus	atopobium_vaginae	prevotella_colorans	lactobacillus_crispatus	f_peptostreptococcaceae	prevotella_amnii	g_fastidiosipila	g_gemella	g_ralstonia	g_helcococcus	g_megasphaera	prevotella_disiens	g_kocuria	g_enhydrobacter	g_dermabacter	f_family_xiii
0	1	.84636497	.86654598	.455488	.78852302	.52695101	.44065201	.59567499	.57614201	.73103398	.15285601	.79190499	.28523901	.19397999	.58106101	.34653199	.97783798	.32503799	.42691201	.166951	.092317	.26088899	.24444801	.75533903	.225536	.249097	.222387	.53926098	.72877598	.15482999	.122819	.30577001	.26307899	.20905299	.150849	.31219801	.075291999	.184038	.36011401	.25794801	.67819601	.30724099	1	.34870401	.34378201	.25113001	.33151501	.18211	.243082
0	1	.86877602	.87086898	.494037	.022278	.52948898	.47387001	.57571602	.241687	.55110502	.21101201	.27111599	.656497	.214562	.47262001	.39384899	.35892999	.34242499	.53007001	.607041	.527165	.27989	.36798099	.273233	.242048	.373622	.38914499	.22625899	.305585	.35374099	.90303701	.26689601	.39506599	.38020599	.281149	.40566799	.30356199	.41236901	.42228401	.36458701	.253746	.34497899	.19933499	.450122	.41867599	.444888	.81566101	.25569099	.388587
0	1	.85800898	.84503198	.72989601	.71128601	.81196398	.765374	.81016803	.68068701	.79205	.001951	.52053601	.187454	.19791301	.107184	.43375099	.757348	.52285302	.191165	.79999697	.359265	.74765801	.100134	.178251	.56211698	.095742002	.81954998	.197083	.88405401	.224967	.29316601	.287249	.239333	.237896	.21672601	.25698599	.211063	.224318	.49416	.17124601	.145533	.192248	.30341399	.29054999	.309852	.26042199	.64885497	.147671	.159485
0	1	.822698	.706999	.534477	.66723299	.65141398	.63944101	.47440201	.692895	.70110101	.34930101	.64355701	.194793	.161974	.055707999	.26808801	.60913002	.52153403	.78654802	.84739703	.495085	.18826	.197154	.13173801	.1566	.24276701	.12849399	.58387798	.80761802	.20179	.82101601	.41760001	0	.16972201	.172251	.27102599	.165243	.222348	.014648	.18225101	.14896201	.20533	.61434901	.232398	.41344699	.75250101	1	.16372199	.63268799
0	1	.71456599	.71871197	.58703297	.668378	.70512801	.48245299	.398193	.59479898	.474971	.538508	.50710899	.90963399	.89954799	.082673997	.47987401	0	.091403998	.73765701	.68190098	.75491101	.129893	.167888	.51578301	.316131	.144991	0	.33270699	.53588301	.010673	.64862198	.16272201	.52491301	.167787	1	.736929	0	.026772	.81131202	.85590899	.077827998	.208887	.221451	1	.19256601	.22156	.23416001	.038334999	.085150003
0	1	.93474102	.94180501	.44245201	.66908097	.39449301	.080953002	.46172801	.27917701	.68478799	.022274001	.46773601	.34665701	.260901	.26400501	.334241	.76834297	.33168	.62054801	.65902299	.19490699	.217825	.30541399	.29681399	.17378899	.35528699	.37280101	.177728	.84998798	.51461399	.91668302	.27265301	.136041	.282745	.32905501	.361442	.33903599	.209043	.41736999	.274762	.67886001	.21275499	.38916299	.34959501	.367167	.886751	.42168599	.31562901	.35565099
0	1	.846156	.756253	0	.81052399	.35682899	.577667	.46713001	.52009797	.072887003	.176082	.75594801	.30811799	.190053	.40544301	.33262801	.538378	.298172	.210495	.162094	.53058302	.118178	.22865	.67473799	.29063699	.27803901	.35450301	.26346701	.195026	.31040099	.827492	.80808002	.32366499	.257415	.151061	.31548801	.48795399	.33384001	.34721601	.30709001	.225016	.241265	.83528	.33415601	.371079	.97531599	.64583099	.76564401	.58222902
0	1	.92419899	.68844402	.52632999	.96372199	.169671	.094415002	.160578	.307437	.659105	.20627099	.98578203	.30757201	.324058	.264456	.25371099	.72036701	.329034	.68484902	.590581	.207073	.32666799	.33063599	1	.322806	.182051	.22393499	.339205	.71580499	.220838	.396725	.244969	.332912	.193303	.21114101	.40062201	.26690799	.39595601	.401894	.341997	.14055701	.348483	.93036199	.41150799	.336584	.91723102	.391222	.14153901	.25861999
0	1	.84640801	.866898	.77322501	.66807503	.53766501	.55740798	.72356498	.34449399	.63782197	.39191201	.17229301	.15182801	.128721	.20702399	.53505498	.216378	.329528	.22620399	.72624898	.236902	.263616	.24240901	.25966999	.55033499	.33661401	.303381	.12894	.77726698	1	1	.13899501	.149808	.31391299	.006519	.56041598	.101376	.297461	.38400701	.08501	.21335	.28850701	.248974	.38759801	.231491	.88224697	.70894098	.26501301	.389099
0	1	.87676603	.85137302	.704786	.77621001	.67788303	.444585	.24328899	.175239	.54187602	.175027	.73605698	.70982498	.32236499	.256358	.363105	.79922599	.219936	.29719701	.29572701	.210985	.14309999	.35251999	.498236	.225385	.79407799	.38831699	.26680201	.304048	.32585499	.79671198	.66397899	.343786	.32727799	.28541899	.31514901	.238168	.360906	.56397003	.199219	.51501	.20872501	.37899101	.33614901	.38201201	.39103001	.47571301	.058258001	.306813
0	1	.90917498	.966591	.66538697	.84717	.57622498	.15076201	.49079201	.145916	.72987998	.168512	1	.54082698	.51603699	.461355	.220522	.78204799	.39427799	.30155799	.33473301	.237555	.32136601	.37836	.47315699	.35304099	.243259	.35699701	.160037	.67889798	.205052	.411993	.38428599	.52178198	.179638	.34669101	.232842	.32232901	.36276999	.224832	.312011	.36611301	.153614	.30847701	.44112599	.34119499	.305051	.46901399	.14792	.480398
0	1	.79244298	.71127301	.63519901	.62136501	0	.17166901	.95684999	.45554	.0080260001	.095054999	.73211002	.136124	.223959	.79293799	.34659901	.74822301	.27162299	.230938	.67083597	.100045	.84794199	.30841899	.41331401	.169484	.79655999	.30980799	.26717401	.28413799	.098816998	.26199099	.161431	.29896399	.65295899	.25398099	.34012699	.27716199	.170802	.29881099	.270464	1	.21827701	.337549	.246931	.208453	.32131001	.79091001	.24515399	.140147
0	1	.69990999	.60756302	.57433802	.628914	.63410902	.46059	.45987901	.45597699	.62580502	.40976399	.60221398	1	.86444199	.58848399	.192803	.53881598	0	.058502	.60965198	.55802101	.38361299	.33976999	.49734899	0	.146412	.107837	.20532601	.67436099	.120801	.61418301	.148269	.430594	.188118	.975483	.164014	.093326002	.075232998	1	.32526201	.74657702	.131473	.51634902	.053532001	.189228	.57106501	0	.56682199	.187443
0	1	.92179799	.747603	.823147	.795811	.57202703	.154571	.695593	.211798	.88070101	.016526001	.89763701	.25501701	.48527199	.151954	.25125799	.70378202	.56936598	.088895001	.180013	.15326899	.59812802	.147597	.47890401	.266756	.86411101	.63068902	.199744	.67194003	.113315	.75275397	.29359099	.13358299	.31051201	.038341999	.26350999	.691495	.231875	.30781001	.217006	.225721	.132973	.30876899	.30142799	.205688	.75111902	.36530599	.938788	.29980499
0	1	1	.68200201	.62820601	.81461602	.55545199	.18724699	.20877901	.071645997	.93467301	.195527	.91623598	.348115	.26654801	.25827101	.34168601	.79758799	.31732401	.16878	.82002199	.254738	.268958	.28469899	.43312299	.070170999	.74522299	.17583901	.139147	.61809701	.30934	.90418702	.368559	.237453	.33565399	.30375901	.15970001	.17636099	.40148199	.254778	.198569	.261841	.245331	.319453	.18807299	.18134101	.32655099	.99773997	1	.438981
0	1	.92408597	.509821	.79596502	.822115	.259204	.21507999	.402821	.29612899	.93146098	.16999599	.88814002	.274988	.219226	.27064899	.37401301	.97477001	.37090299	.272268	.29538301	.275828	.24108499	.28950799	.159741	.225954	.56799102	.36825699	.27417201	.78063703	.257056	.85815501	.380988	.157868	.31097099	.237958	.406847	.25942799	.34630999	.41461799	.138723	.480611	.30648699	.17217	.30984399	.314749	.79744399	.380164	.86247897	.379994
0	1	.85826802	.679663	.82714301	.709521	.086785004	.31673399	.68285799	.229527	.802549	0	.766976	.42553601	.21957301	.191332	.31434599	.71146798	.202013	.38195899	.67342103	.16020299	.521788	.51622999	.068836004	.136408	1	.27832001	.14042901	.77925098	.20087899	.86763901	.272221	.26620099	.298554	.20504899	.18072399	.528189	.30568799	.23481899	.230785	.175208	.16092899	.474235	.29994401	.30742401	.78198397	.700831	.79467601	.28736001
0	1	.82535899	.728854	.85516399	.87179703	.74403602	.48578599	.41831899	.392533	.88036001	.072438002	.68659598	.183111	.06656	.145496	.27172801	.60657901	.281643	.68381399	1	.020308999	.221662	.12805399	.43757999	.56623697	.75787199	.69191003	.21556699	.55079502	.21825799	.94132203	.073251002	.206415	.239821	.175053	.301364	.19327	.156896	.285972	.138621	.32694399	.090741001	.23972499	.228411	.114406	.69008499	.642524	.70078701	.339517
0	1	.952591	.84746999	.69787103	.80115998	.75369197	.50436002	.49276501	.246447	.79288101	.106638	.65285099	.30057201	.25287399	.197734	.340747	.68576998	.101203	.47934201	.24045999	.149765	.219188	.31833199	.44716001	.48625001	.33272499	.56195599	.062472001	.775778	.27152601	.362425	.22629499	.25872001	.29934499	.28744999	.372008	.281436	.32439101	.69210601	.30246401	.27177501	.27950701	.483136	.31999901	.34424001	.801844	.43770799	.27953199	.40166101
0	1	.74624598	.76266599	.64649302	.605084	.64694297	.49844599	.52533001	.21137901	.53068399	.503865	.067778997	.83278799	.22120599	.60887998	.29877999	.122642	.210743	.43213201	.67282498	.47041899	.53402299	.642088	.179143	.231233	.29186401	.212662	.189384	.50274801	.059462	.87861699	.263677	.59792697	.263962	.216473	.28481999	.142638	.24705701	.71002799	.57802403	.190538	.193808	.21595199	.30948299	.25707701	.72506797	.61004198	.12893701	.55532598
0	1	.87757599	.80667001	.43423399	.64617002	.483381	.176571	.51142901	.54371601	.62450403	.481998	.81049001	.30519599	.268325	.19016699	.32176	1	.34264401	.208113	.16138899	.215039	.490684	.15357199	.76427603	.30639899	.29919899	.31312799	.19269399	.86727899	.124093	.27957001	.32919899	.22130799	.32900801	.196997	.37634301	.31507701	.369903	.32717299	.27881801	.42619199	.304892	.78953701	.25870299	.51729	.29985499	.37748799	.72345102	.28358299
0	1	.89925998	.77284902	.49180901	.78040302	.51858699	.51355201	.49109101	.40088499	.61779898	.15451901	.86216402	.25821999	.27228701	.17348599	.29440299	.58535999	.28041601	.47466201	.627478	.49253401	.206158	.121474	.22104999	.280646	.31502301	.34469399	.28672799	.862481	.28230599	.95757598	.15381099	.31353599	.26968601	.28035599	.36136001	.26695701	.337293	.36371401	.21356399	.24559601	.13984101	.63394803	.37697601	.29180101	.96040499	.62186998	.060888998	.36061901
0	1	.71362501	.74749398	.66545802	.57944	.50112998	.18525501	1	.288618	.134334	.078006998	.19633199	.297066	.288481	.94082397	.32906601	.56067002	.30594999	.24244501	.59108502	.225438	.556068	.300502	.26710999	.32947001	.33258101	.33691201	.244721	.77637798	.30884799	.85222298	.32761699	.31007901	1	.21810099	.357263	.186276	.38730401	.326262	.305154	.33436599	.184221	.31375301	.40389699	.171919	.92966503	.29973701	.084468998	.303092
0	1	.802701	.79827702	.69214797	.73830402	.72377002	.40423301	.709791	.18248001	.594262	.053518001	.58363599	.96290302	.87754703	.81676	.28083101	.14608	.242283	.14838099	.74333698	.36796299	.46733499	.99432302	.403577	.17073201	.26339999	.199407	.15527099	.750992	.070605002	.89712101	.23413201	.174427	.266891	.615848	.017517	.22295301	.10427	.24497899	.123425	.66713899	.076067999	.229927	.195417	.271213	.87555897	.48390999	.083420999	.056294002
0	1	.94393897	1	.67289001	.97610301	.084375001	.216442	.25101301	.18264499	.84091502	.22848199	.95802802	.33539701	.35044399	.26049399	.417184	.31049901	.294047	.176146	.19324701	.12362	.35528201	.41152999	.180491	.30950001	.32608399	.38973901	.28437701	.39996201	.35743201	.35043401	.47282401	.420086	.378492	.25269401	.45875999	.39734101	.391312	.484676	.35208201	.26062	.38590801	.33692101	.45950699	.44180399	.459721	.63389498	.80885702	.44917899
0	1	.92374998	.93021297	.73123699	.791228	.149281	0	.59047598	.32649699	.75494403	.136723	.95519501	.345898	.199063	.242282	.38266999	.67274702	.306135	.124425	.31473401	.204943	.71743298	.29811499	.15776099	.34459201	.27632299	.300412	.26065901	.83943099	.24651	.373927	.35936701	.33128899	.36430699	.33139601	.41867599	.33847499	.403377	.167137	.331637	.25639501	.35806701	.41853499	.218751	.38038501	.796749	.43864799	.91572499	.360661
0	1	.40807801	.41078901	.540869	.66792297	.633138	.17404599	.96267498	.277004	.161705	.45541501	.104017	.35062	.93243498	1	.388217	.157665	.30397099	1	.730223	.25088999	.84462202	.28801599	.13679001	.36967099	.31663999	.38212201	.34998101	.127901	.25107601	.339333	.41539401	.33007601	.348515	.13945501	.35957	.35802501	.40238899	.44497201	.27993199	.247572	.38677001	.403409	.37648901	.35344401	.42638901	.45464799	.14982501	.46622199
0	1	.81175202	.520105	.240279	0	.25437999	.285624	.30340999	.36551201	.72886199	.25031501	.70818698	.42104101	.37413299	.33996499	.43534201	.862553	.286915	.82790899	.30355	.166437	.162167	.367376	.50606501	.39576101	.219788	.40376699	.395152	.88032401	.368141	.46108299	.40829301	.42198101	.40596399	.408268	.447826	.228406	.47341001	.48598999	.283858	.30538201	.359862	.44227701	.48847499	.44244799	.50954401	.43798301	.34490901	.521999
0	1	.86662698	.91399002	.73222703	.90976399	.000588	.240771	.574642	.52421802	.71325898	.14871199	.84249097	.31186101	.300019	.210328	.32163301	.32608601	.40132001	.29113099	.32571501	.29960099	.35021701	.36767	.50177503	.358825	.21704	.26888499	.33631101	1	.32552099	.22178	.68421	.26188701	.34725001	.374026	.40035599	.35265899	.42349201	.228248	.305417	.26383299	.375117	.402688	.43289199	.43083	.30451101	.359952	.349116	.40061
0	1	.681813	.70910001	.87549597	.82843	.76851302	.37427801	.54691398	.53865802	.33899599	.62918198	.69555801	.890863	.58845299	.43182501	.203887	.59953099	.18377399	.56540298	.52789003	.532848	.51226002	.72407901	.38895801	.398433	.172782	.49269101	.099445	.160217	.054311	.116316	.168292	.66078597	.48824999	.44098899	.174695	.173317	.184416	.25697899	.40503901	.65689301	.12772401	.231006	.176241	.22298101	0	.28325999	.084586002	.28775299
0	1	.80455601	.61444801	.40368	.61670202	.410667	.35162601	.60177702	.55285299	.79848498	.032593001	.81554401	.551705	.0079469997	.42710701	.179756	.75629503	.202076	.603095	.63050503	.33364701	.155826	.145505	.51491201	.517465	.78543502	.55632401	.042440001	.86473501	.023119999	.84202302	.504089	.13422	.44124201	.232669	.029238001	.13522799	.102459	.21103901	.072036996	.18956999	.19189499	.608509	.150977	.210711	.80215198	.65994698	.71213597	.61959398
0	1	.84958202	.73432702	.63448501	.58833998	.69891399	.50438797	.47203001	.45080701	.69582802	.46827999	.66073102	.222536	.712403	.110165	.50717098	.82551998	.177352	.622163	.53765601	.51740801	.059335001	.139238	.355755	.51398098	.71138602	.091410004	.155956	.75802702	.119474	.26893601	.55423403	.60909402	.24945	.50911897	.25048101	.189858	.127803	.25201499	.15878101	.174017	.21635	.42118299	.22949401	.220502	.195804	.573906	.76300699	.301911
0	1	.70811898	.45648301	.672607	.80067003	.73136801	.53842002	.263901	.53700298	.62563801	.396386	.66577601	.80908	.56715202	.478432	.057824001	.51271999	.64421099	.52060902	.049826	.532112	.28969699	.74557799	.59050602	.496802	.14463	.772811	.0085310005	.50564599	.058416001	.60613	.89536202	.59366298	.166592	.43869999	.107836	.02565	.129629	.160901	.65707999	.35006699	.119902	.43105099	.15410601	.43821001	.14816999	.23910999	.40563601	0
0	1	.85990697	.76511502	.74191898	1	.84016103	.50890702	.44065401	.44652301	.74956	.011726	.67752302	.106278	.190781	.191119	.24751601	.92416698	.28872299	.174329	.50791699	.474765	1	.47995901	.78742403	.38498801	.196364	.100707	.234524	.76897597	.197832	.242695	.24783801	.21913099	.090204999	.241024	.33033299	.169623	.30327699	.271786	.112848	.211244	.296693	.73175299	.301009	.180179	.291931	.502792	.75552702	.281174
0	1	.84960502	.82712698	.71679097	.78372598	.75181502	.662965	.21781699	.73922902	.80715603	.200312	.76880598	.124215	.294247	.211787	.33361799	.29430699	.36297601	.170709	.23327599	.20509399	.219593	.27655599	.55144298	.77594501	.35089901	.67003602	.237755	.26013801	.30137801	.40522701	.406021	.064142004	.27933601	.303541	.30850601	.279618	.38546801	.331727	.27680701	.204376	.28661099	.64680898	.197841	.34915999	.69637001	.36338001	.61074001	.445553
0	1	.915528	.956173	.19729801	.56154299	.16092201	.26557401	.46517101	.31351	.647331	.21768001	.59231597	.35665101	.31146699	.212376	.38253999	.32812101	.35742301	.51304299	.95444101	.24804699	.29345301	.365179	.31557599	.36526501	.68433499	.43958801	.168571	.39956701	.35567299	.289534	.26011899	.41328299	.41811001	.410519	.24551401	.31449199	.457243	.25194901	.220431	.31808999	.40090299	.42775401	.44641	.41712001	.360066	.63503802	.827362	.46727401
0	1	.83663398	.64495403	.487679	.81553501	.365924	.33803499	.226429	.543109	1	.15551101	.82264298	.24376801	.173262	.183687	.37315899	.276746	.30135399	.27219	.68148702	.299896	.210245	.33234701	.80299699	.35920799	.146336	.37390101	.21510699	.790645	.32418701	.32868499	.27409199	.343674	.312628	.30296299	.37315601	.254971	.26579499	.30132401	.206001	.172435	.37460399	.85185599	.408454	.416105	.79353303	.45611399	.76126701	.439181
0	1	.69601101	.71200198	.83935302	.87466598	.86372799	.60757601	.645513	.565382	.764319	.40303901	.61236501	.210574	.151581	.21281099	.49022701	.272259	.209938	.034302998	.74742597	.049564	.264667	.26870301	.240146	.62340498	.29383001	.048548002	.222339	.60152799	.214119	.92381698	.108608	.037758999	.25901899	.134573	.195454	1	.331036	.30409899	.146578	.028654	.21522801	.260804	.34516999	.120697	.82718498	.799119	.198713	.737719
0	0	.50200897	.39087999	.83066601	.77201402	.84502202	.73398399	.25630099	.77991498	.51157099	.82038403	.032331001	.090089001	.083525002	.018754	.80976701	.44775701	.75932801	.083802	.095186003	.77485198	.030916	.71939301	.370756	.78535402	.105192	.85487401	.76401502	.084954001	.103117	.045593999	.80398202	.73507798	.106618	.035877001	.79686397	.14984	1	.18468	.69783098	.01177	.17572901	0	.367935	.592637	.170543	.28368199	.091416001	.81645298
0	0	.53708798	.48611799	.95224899	.75315303	.839302	.50066799	.52525002	0	.636388	.531232	.32066101	.81716597	.68800801	.081929997	.096046001	.17061099	.54453498	.805327	.045894999	.800358	.19299801	1	.50718802	.15706	.253023	.55342901	.45950201	.125109	.135133	.15603299	.150398	1	.198195	.91741401	.20800699	.18237001	0	.96456802	.77202201	.140659	.237638	.18249901	.874879	.2376	.15591399	.26327699	.092097998	.29277599
0	0	.867737	.822276	.91375899	.921709	.65162802	.36685401	.71135598	.243406	.798105	.132311	.58737803	.242181	.122783	.103472	.26204699	.60386801	.29540199	.091963999	.793486	.141738	.274932	.280146	.157575	.290759	.250754	.32192099	.076522999	.83902901	.24081799	.72974402	.34875199	.83598	.29806599	.24036901	.29280499	.30765301	.32391399	.28315601	.245524	.114639	.32987201	.27660999	.316286	.335412	.85303199	.999735	.174086	.387216
0	0	.87990397	.78242302	.82709903	.68674898	.37746701	.119434	.52698398	.082071997	.87719703	.04259	.85224599	.22445901	.15016	.77872401	.245277	.88049001	.29301199	.44019899	.59487599	.72172701	.158397	.227378	.70388401	.075507998	.221955	.273229	.16181	.98976803	.20602401	.82490599	.29823601	.051380001	.206513	.064094998	.178463	.79141998	.22333699	.33518401	.095573001	.241423	.14998899	.54449898	.22176699	.103231	.77654999	.38008001	.876921	.36431199
0	0	.76431203	.62779099	.75354201	.96335399	.69690502	.237949	.40398699	.28374499	.65987301	.51170403	.26279801	.40571699	.301927	.26503	.38224599	.67415702	.37187499	.61021698	.221311	.222877	.13914201	.403891	.57442099	.28677201	.566845	.358428	.12456	.59333098	.190525	.46786299	.45060301	.173932	.21270099	.39675099	.308898	.235939	.39102	.41553199	.34703499	.39070699	.19276901	.44277301	.30410999	.394095	.41468599	.83701903	.31304201	.43834499
0	0	.49566799	.128243	.645293	.76453102	.91194701	.72455102	.170329	.80146098	.60667199	.65423697	0	.202987	.15178899	.75180298	.98561001	.091353998	.96513802	.16344	.228717	.73277098	.24729399	.82216001	.45685199	.53320301	.268323	.94217902	.97689003	.10108	.22500101	.263827	.262546	.015456	.178716	.13243701	.27959999	.103801	.73966002	.296175	.20071299	.08704	.228388	.33921701	.55546099	.30626401	.25008899	.35269201	.018809	.75111097
0	0	.381686	.51111698	.932455	.985201	.99434698	.78939801	.130606	.827649	.70415097	.53352201	.19362099	.55704302	.44622001	.478681	.33636501	.19961201	.72133702	.15124799	.237169	0	.26072001	.53896898	.53220701	.84761	.101315	.87952	0	.177671	.187878	.361581	.99173701	.593418	.29922801	.29412001	.254302	.21620999	.357988	.11327	.109829	.18968999	.25963399	.36909601	.294965	.351491	.373797	.238631	.26799199	.63274002
0	0	.33645901	.32401201	.68454403	.701832	.81569701	.89809501	.392306	.79426599	.045903001	.89427298	.0090119997	.24363901	.128185	.65658402	1	.18723901	.98073	.49507099	.17772201	.96970701	.207276	.71951598	.113689	.67169702	.209921	.789442	.76033998	.177705	.02263	.18753301	.29274699	.012941	.226605	.114409	.88148099	.158931	.675578	.267827	.100176	.19410001	.20725299	.27480701	.193526	.73833299	.28954199	.178895	.077210002	.60657603
0	0	.93749499	.74984801	1	.95129597	.76716799	.14765	.553505	.22725099	.79100198	.14519501	.70106101	.54400003	.15798301	.226888	.37806499	.249705	.34228501	.172205	.86449897	.27364799	.25172001	.29248399	.213998	.33926001	.36388701	.66198701	.181527	.235539	.293006	.89795202	.38345399	.33999401	.18312	.336914	.354606	.25892201	.363453	.39931899	.27539301	.28770599	.32299501	.26219401	.38196	.231261	.28237799	.41340399	.85044003	.38925499
0	0	.37546301	.35026801	.80727601	.71738601	.93087202	.90703499	.356507	1	.62271398	.80400002	.11256	.42679399	.197074	.148848	.236838	.096409999	.70549399	.14475399	.17775901	.860331	.180444	.92632002	.18727501	.88236201	.112488	.79478002	1	.0044760001	.21551099	.25942099	.23821101	.72527498	.493204	.178608	.95315099	.16543899	.188364	.18907399	.17563599	.238821	.26288801	.20785099	.101979	.543742	.1257	.245232	.189179	.76841098
0	0	.388311	.32059601	.94955701	.84529197	.99917698	.78950399	.36419901	.66822302	.537512	.87963903	.34812999	.38625401	.119035	.162855	.67321199	.067043997	.81653398	.37427101	.040656	.82930499	.17351501	.68575698	0	.81840199	.27732	.93977702	.138873	.181615	.16366901	.14155	.83853602	.47659901	.27292201	.175286	.75803298	.200785	.214292	.235625	.211808	.170854	.132055	.23218399	.29247701	.83890897	.29976401	.301397	.034660999	.52218699
0	0	.72215301	.641132	.84421098	.89524001	.86128902	.92054099	.287379	.86263502	.72343397	.618936	.62342298	.241079	.041051999	.077702001	.202778	.65173602	.88649201	.17607801	.031700999	.481363	.051313002	.065594003	.64620602	1	.21623699	.98212099	.57114899	.63573599	.162698	.034564	.95338601	.18074	.211035	.047724999	.27445501	.108818	.57740802	.24647699	.071857996	.16249099	.096588999	.57658499	.24638	.270273	.61235398	.355773	.033392999	.199745
0	0	.72870398	.63566899	.858271	.94534898	.93530399	.262595	.096876003	.170687	.34810701	.62603003	.48772499	.243907	.21445499	.774028	.67202598	.65524298	1	.197643	.19066601	.53733701	.163552	.249984	.53906298	.201024	.224803	1	.64124697	.17924599	.237496	.72839397	.266794	.242799	.24218	.166547	.24762	.410638	.211015	.293937	.221604	.235691	.28271201	.295782	.205396	.55981398	.264411	.34546199	.73896801	.30735701
0	0	.519795	.245814	.745435	.69899702	.897201	.88590801	.60887498	.77472502	.53939998	.90451902	.058543	.132339	.43092099	.56150001	.236185	.039774001	.81365103	.650787	.17245699	.73813599	.19548599	.90611303	.358964	.76103503	.170479	.88739598	.34155199	0	.194787	.075626001	.69854599	.37498501	.251452	.086225003	.647237	.23450699	.21155	.26799601	.185109	.204384	.13156401	.203053	.28128299	.16857	.262878	.319206	.061501	.95789301
0	0	.67679697	.58712	.85982001	.850205	.88885802	.43553799	.447824	.77454102	.86934203	.89053601	.35279301	0	0	.170221	.70584798	.57552803	.85528302	.083286002	.42408001	.64923698	.130068	.58856201	.20112	.821747	.19723099	.943573	.97878897	.20458201	0	.56889302	0	.193275	.43740299	.17039301	.077468	.23537301	.448039	.25171801	.157864	.163684	.24132399	.116981	.182344	.230361	.196243	.25424999	.38815001	.71875799
0	0	0	.114772	.67789602	.74904501	.84475797	.89857399	.17523099	.86686498	.62163699	.79831499	.122913	.29638699	.087816	.174095	.92541802	.26222101	.85288501	.082684003	.16917901	.80625403	.118636	.66898	.098635003	.895841	.23627201	.82962197	.81070399	.249474	.199141	.34453601	.33974299	.62786001	.27307001	.062187999	.90467	.22625899	.271869	.072007999	.67331398	.203144	.31432599	.30695	.182299	.20675699	.32705599	.41231099	.178387	.79582101
1	1	.68419302	.58278298	.531362	.75496697	.55453199	.39722499	.35374901	.40935001	.53144997	.442478	.665223	.74983001	.77715099	.052266002	.168097	.68271297	.534527	.67035502	.52202398	.64212799	.124361	0	.67688602	.056357998	.186956	.067195997	.097484998	.489059	.12736499	.72357702	.63507497	.041092001	.157121	.82245898	.50999898	.0093029998	.157877	.579997	.76405197	.49222201	.071227998	.69832498	.82761103	0	.76046801	.52922499	.018888	.148734
1	1	.947595	.75218201	.45554	.45519	.426045	.43612099	.87101799	.52837598	.86620998	.192836	.62866497	.52310097	.119371	.56922799	.24920399	.258762	.34124401	.172867	.13745099	.191819	.59446698	.30943099	.28390801	.172124	.909266	.35200799	.2755	.271218	.30191901	.83040798	.310545	.56735599	.54863203	.15157799	.30387801	.308	.32062101	.38751599	.297874	.26549399	.350896	.38689601	.36758199	.392912	.397883	.243884	.21698999	.40483299
1	1	.792566	.86731398	.45656699	.57857901	.50828898	.38649899	0	.2077	.54756802	.129237	.131035	.94503701	1	.90230399	.26641899	.242201	.224262	.22908901	.539877	.50167102	.50950199	.232692	.047283001	.287341	.229908	.18882	.179276	.765571	.222395	.99895602	.470287	.17755599	.32055801	.99084902	.334842	.125486	.28848001	.818214	.52950603	.14799701	.246061	.21918701	.32801399	.25732201	1	.39875901	.203549	.34001201
1	1	.83300698	.58537501	.69788301	.70003998	.73241198	.53611702	.32613099	.60049099	.69301701	.47317699	.67361599	.50805801	.51640701	.195081	.26988101	.84286302	.57323301	.398734	0	.119915	.197799	.103148	.68237603	.25662401	.62768197	.63756299	.217567	.81007898	.159621	.047669001	.40621299	.480441	.26934299	.234598	.31382301	.24623901	.14792401	.288239	.43629199	.078796998	.146402	.52222401	.25649399	.31472999	.73724699	.361653	.66248101	.30786699
1	1	.73632503	.58389598	.66094798	.731879	.68468499	.64020097	.54840201	.59850198	.50841898	.53399903	.70560402	.153349	.120159	.36794299	.24079099	.80830097	.23373	.84895903	.38106799	.549546	.155994	.120393	.715258	.610376	.132668	.106027	.50491202	.53304797	.057666998	.24463999	.6117	.431054	.58535498	.031835999	0	.20363501	.246838	.228646	.40275201	.54665798	.116097	.72391897	.217259	.530801	.218215	.29706901	.033449002	.249486
1	1	.88607699	.96283299	.86156201	.92349797	.66871101	.467877	.57785302	.24955	.73926097	.22473501	.68198103	.20053899	.64288402	.284877	.28649399	.100924	.13743401	.67031699	.19654199	.28215101	.16344801	.199525	.56146097	.333491	.78088599	.344556	.20907199	.59496599	.188353	.271824	.403725	.151085	.595204	.156646	.41159499	.31566799	.231775	.342179	.23073199	.211448	.26319301	.39757901	.39677399	.366851	.44579101	.385144	.30575901	.45089301
1	1	.71436298	.71891302	.61254197	.71371001	.62094998	.44565201	.4479	.52204001	.53325897	.38495499	.52219301	.092765003	.87440002	.681023	0	.54667401	.460628	.51943803	.455374	.55443799	.514189	.72168899	.52197897	.38946599	.670874	.50053698	.066381998	.64836901	.0079260003	.62264597	.403162	.593261	0	.744192	.156298	.121732	.126716	0	.236414	.32905301	.040019002	.61741	.133158	.40028799	.56285203	.21900301	.031461999	.23037399
1	1	.92837602	.83612001	.68319899	.750525	.76315898	.55505198	.205615	.60201401	.97464401	.061838999	.76188499	.47528601	.52624202	.151104	.40382901	.80130398	.32815	.174099	.49744701	.15159699	.24373899	.24546599	.462865	.46397299	.324411	.64761901	.041104998	.162029	.2473	.68629903	.361307	.29612601	.223409	.27621701	.101834	.28120199	.34003401	.33965701	.52192998	.27328199	.274432	.35102901	.324999	.32661	.35152501	.24439999	.81979299	.351282
1	1	.96137297	.97369099	.85521001	.78965598	.77525097	.444011	.214863	.200385	.75927901	.219659	.81965798	.34478199	.237647	.27158701	.33439001	.71700501	.36823201	.096631996	.094729997	.17888001	.25002801	.23375	.31405699	.309331	.74755198	.58095402	.341097	.142874	.283593	.33881199	.43755099	.25724199	.279778	.30869401	.42097199	.35157999	.29027599	.42254901	.32745999	.18022799	.37360501	.37329501	.39899799	.31625199	.43286499	.461025	.82594699	.441302
1	1	.92255503	.65400302	.89470798	.69182599	.70099598	.21167	.593144	.17387199	.762766	.17483599	.87440699	.34041601	.30228001	.165369	.35854599	.68104398	.35316601	.259711	.50676101	.181124	.244129	.302212	.275682	.21930701	.98162299	.083048999	.271602	.775783	.246131	.38005501	.25651801	.132443	.213791	.167849	.29895499	.32117799	.35519001	.34256601	.28751099	.29215899	.346127	.37402901	.284982	.38027301	.329651	.76940697	.960922	.38698399
1	1	.90746701	.84173	.60707498	.846627	.70322698	.136746	.31659499	.66779602	.552719	.106172	.72116601	.228994	.21752501	.203235	.190807	.90840203	.51722598	.198897	.177449	.244629	.202967	.272205	.71535701	.28352001	.3292	.207829	.44962499	.57087702	.29444799	.84656799	.72388202	.23298401	.24500801	.190998	.209556	.31428099	.29611301	.313003	.176688	.26512799	.30841199	.827999	.326175	.329853	.39856699	.44513199	.70660001	.39033699
1	1	.98726797	.973445	.38764	.75749999	.131203	.229453	.49148601	.34170601	.87178099	.25721499	.72057098	.31445301	.34462199	.281232	.33624801	.37052801	.41704699	.306485	.49583501	.223525	.355508	.38581601	.29426599	.388221	.29901999	.33668	.37273401	.39643601	.302533	.47130001	.45031199	.38399601	.39762199	.37130699	.39675701	.364575	.285005	.44584101	.35339299	.342904	.375835	.353901	.44656599	.44928199	.36513999	.45240399	.36330801	.43564001
1	1	.85849798	.88989401	.51942003	.56669199	.39982301	.46434599	.79057401	.20926499	.72433197	.206246	.55459303	.333749	.33009401	.66518497	.37842101	.144757	.34257501	.319493	.62590897	.281968	.54775101	.112595	.32655701	.35034499	.70740497	.40057099	.115287	.276972	.31188601	.34751499	.44511399	.22461601	.36888	.28873101	.27843699	.354601	.38984799	.36254001	.35208499	.315494	.26389199	.38929501	.41194099	.411854	.39731699	.48232999	.34999001	.44590199
1	1	.77414697	.70982701	.84634799	.97822201	.67858201	.47587699	.63200998	.497603	.79798502	.133617	.657686	.14824601	.34473601	.159619	.184634	.56434602	.49653301	.16759001	.64939398	.095760003	.37732899	.254931	.195553	.255602	.52639401	.216325	.243378	.48462099	.21916901	.75547498	.27721301	.42800501	.287615	.120739	.136978	.442745	.068111002	.166797	.093319997	.18150701	1	.33410001	.259608	.33189899	.20001	.60469502	.84364498	.640616
1	0	.60597801	.27244201	.94564003	.73221701	.900702	.63904101	.59361398	.43971401	.718288	.88905698	.43715301	.177683	.095965996	.42534801	.438535	.52863801	.70435601	.079221003	.106938	.87618202	.188086	.95455199	.447936	.47073999	.611067	.207651	.18594	.12878899	.20017201	.250352	.60480303	.943376	.44132999	0	.73222601	.074394003	.26917699	.15681501	.037983999	.22351401	.209048	.186011	.113002	.80510098	.109308	.24017499	.17589	.626037
1	0	.76373702	.427807	.64517099	.79385602	.77769297	.85707599	.36918801	.83390599	.62862498	.33296701	.77033597	.45269099	.107191	0	.29051101	.86209899	.248779	.19473299	.052474	.084486	0	.19939999	.90314198	.58705401	.046811	.776335	.57668197	.81271303	.22019599	.271871	.67096299	.166568	.20768601	.138565	.120008	.181979	.60360301	.237304	.61848098	.23980001	.121805	.82505399	.30347601	.29070601	.28253701	.256253	.20121799	.82047898
1	0	.70579398	.441385	.77562398	.91084802	.89038497	.6534	.023965999	.980838	.80854398	.37999499	.68496001	.28711799	.222543	.15871	.31194901	.69459802	.79571098	.17304701	.189726	.17085899	.164296	.28159401	.563712	.89219803	.32587099	.94688201	.52373099	.64636701	.21892001	.34315899	.196086	.255582	.176759	.24766999	.33663499	.25952601	.32489899	.154579	.137615	.278862	.164713	.33226001	.33394501	.26905501	.33713201	.36029801	.64091402	.34827
1	0	.37981299	.081515998	.91538602	.68446797	.92361897	.76857901	.117021	.91509402	.58731598	.802167	.322474	.48109001	.191018	.100719	.856359	.18877	.897708	.107892	.017383	.74671	.089943998	.139461	.050262	.918419	.25103101	.95100498	.70659798	.16676299	.12253	.27043	1	.78662097	.099528998	.011458	.70780098	.15730099	.90399301	.270742	.026081	.215251	.246397	.054008	.270044	.84297401	.232039	.228589	0	.70777798
1	0	.61391097	.31274799	.66871202	.58931297	.88155198	.80815798	.18424	.84811699	.53774899	.49423999	.39026099	.70848203	.090865999	.35714701	.77016199	.72716397	.76394999	0	.093291	.86127597	.150113	.83979201	.36284399	.63543302	0	.59598398	.75556302	.095215	.078423001	0	.84374601	.57812798	.108701	.056097001	.90576798	.180857	.84475797	.22090299	0	0	0	.410285	0	.79634202	.039921001	.361655	.055879999	.69224399
1	0	.36928499	.053771	.98709202	.72982198	.94391501	.66826099	.134597	.17870501	.012801	.87692201	.11532	.64288098	.205576	.43823099	.87343001	.238524	.82809001	.32436499	.206424	.883771	.14300901	.69910699	.21368299	.50853002	.213642	.58426398	.16667099	.241459	.107312	.242356	.66850001	.63013101	.092664003	.22900499	.606475	.25501901	.278696	.32333201	.66448998	.22394	.147468	.28290799	.72617102	.686616	.318589	.351935	.212404	.82781303
1	0	.72682601	.82745999	.72030002	.74693203	.72648501	.522416	.602709	.55760801	.052432001	.100131	.59825099	.102014	.21439201	.473207	.587026	.648063	.249373	.61794198	.67711699	.171536	.23002	.27338901	.56915802	.077395	.30167201	.260023	.155404	.25860399	.26171401	.152839	.32617101	.26811299	.57259798	.25321001	.34356201	.278561	.353495	.37262601	.221872	.61972201	.18235099	.57555002	.38578299	.347224	.68850303	.34741101	.17338701	.41332299
1	0	.069293998	.133192	.018378999	.49373099	1	1	.329528	.80627799	.59260499	1	.21782801	.34747899	.206824	.224935	.29600701	.23038501	.86079901	.69481802	.273321	1	.312727	.21844999	.168036	.85551399	.31487501	.52362603	.86618102	.067502998	.115105	.356599	.35751501	.34460601	.31152001	.147618	.144025	.30681399	.341167	.26023	1	.24573	.331238	.37415999	.13473	.39854199	.395439	.30131	.30634201	1
1	0	.33486101	.113418	.62428898	.73996502	.81897497	.88922203	.150024	.83089298	0	.78393102	.082511999	.24637599	.100272	.13596401	.65085298	.159784	.72611803	.178565	.132181	.77744001	.19645099	.165655	.16852801	.88334399	.29416299	.69022101	.945342	.176521	.208095	.25903299	.848984	.74356401	.212751	.035684999	1	.24947999	.80713397	.17456201	.160073	.49029201	.187308	.27664199	.095438004	1	.29187101	.395816	.168249	.83922601
1	0	.282428	0	.689744	.61053902	.85438401	.89885998	.553702	.87124503	.55381697	.687325	.10543	.67835897	.129117	.134774	.79206002	.096430004	.52350903	.039434001	.16358399	.77336502	.176248	.114503	.464385	.6257	.244563	.6566	.52368897	.162698	.201276	.260189	.26671401	.55043799	.17477	.68992299	.68941998	.151209	.235416	.28735599	.65820003	.496297	.24135099	.233334	.661286	.78706598	.241457	.341939	.14992701	.59382999
1	1	.69373798	.69439501	.47747299	.70918101	.53402799	.41877601	.824956	.46732599	.83740801	.40270001	.65173298	.55383098	.42243701	.353838	.171527	.35980001	.41392401	.232932	.348883	.639943	.52500999	.0072460002	.39983201	.088197	.241409	.2411	.26747701	.42935601	.160565	.72371602	.41325	.29699299	.34798801	.73754197	.483161	.070917003	.29550299	.501746	.321257	.374147	.179529	.61383301	.77570999	.089899004	.40082699	.36194399	.20950501	.21664
1	1	.86943901	.86719698	.45618799	.56742197	.46779701	.41173401	.49753901	.42957801	.63764101	.13162699	.52441502	.59594798	.60279399	.75424099	.259323	.245692	.25947201	.18437199	.240033	.43285799	.57534802	.233988	.093751997	.268482	.79846001	.24797601	.27465701	.58324897	.28538001	.978791	.42348999	.285386	.43243	.98002398	.30862299	.17831001	.294137	.440781	.44078001	.208876	.34043801	.28339499	.366469	.31271899	.44185299	.25535199	.20785099	.38668299
1	1	.76638299	.86219198	.51832902	.673787	.53796899	.39691001	.30537599	.36717501	.53397	.265946	.311941	.88664502	.98122501	.428105	.240725	.50504899	.52459198	.507294	.53000802	.57799798	.43181399	.00060500001	.49368501	.085001998	.193225	.094232	.161576	.52255201	.143244	.926018	.56532198	.15967	.31368601	.85204601	.43598199	.019075001	.193763	.66487098	.53146499	.33607301	.099983998	.57629001	.51260102	.114497	.789702	.432154	.15898401	.25886199
1	1	.82234597	.58424801	.69677299	.71012098	.70057499	.58050299	.41516301	.599011	.62558198	.51963001	.68393701	.32619199	.32673299	.217755	.26895601	.82750201	.33846	.72248	.29645199	.243692	.165134	.119811	.71514398	.34120801	.40731099	.56834501	.284942	.62832302	.10128	.157179	.457645	.43499199	.49805701	.077054001	.237791	.23875301	.19192	.238795	.41610399	.37726799	.137208	.53541398	.21969099	.37229499	.61829901	.34202099	.42851901	.25782701
1	1	.81625199	.623299	.67182499	.75035203	.76155698	.62712699	.22949301	.60011601	.90892202	.487993	.71716303	.28041801	.25738901	.187143	.30409199	.803523	.27972499	.80034399	.49419099	.28628099	.23367301	.144052	.57598501	.513928	.192866	.106443	.455778	.168165	.17164201	.47906801	.56442302	.36809999	.51271099	.249651	.015902	.26151499	.29761001	.311196	.50755697	.44655699	.22338399	.55459899	.246843	.44602001	.24427	.245454	.32463101	.338231
1	1	.809497	.89139801	.70771903	.88634902	.54582202	.45088699	.031723	.24839599	.59608102	.163967	.16489699	.27041599	.98560202	.79041398	.28218201	.21871699	.159637	.38767901	.44253901	.45815799	.323111	.203493	.298931	.29920501	.74955201	.25736901	.198107	.74548	.21831	.315786	.40850201	.15715399	.53406203	.69509	.38910699	.14726099	.262642	.67626601	.28542301	.18941	.26251099	.353109	.34199399	.28931299	.70410299	.396081	.297369	.39771399
1	1	.75737	.78639501	.499286	.61500502	.56497103	.408595	.37309101	.41808099	.54048902	.34286401	.28473401	.938142	.90513903	.76338702	.13833401	.485154	.37885901	.48605999	.52242601	.51228702	.51146102	.466517	.31586701	.357786	.55273998	.40512499	.068046004	.66717201	.161733	.93385798	.42895201	.31954801	.073156998	.803532	.247825	.12288	.202995	.28323999	.24643099	.30935201	.110824	.60699999	.133508	.36274701	.70307499	.30829	.13505299	.31619099
1	1	.75309598	.76790702	.651564	.73530197	.69694501	.481877	.281288	.53096402	.656066	.29494601	.63698298	.105262	.78674299	.54374498	.060435999	.66557401	.363619	.43187201	.46825701	.17816301	.38413301	.63181502	.49417299	.410227	.50767797	.555107	.059101	.335805	.024452001	.66961098	.37778601	.58311403	.15250701	.50615102	.154654	.173246	.17603201	.306005	.40197101	.32216299	.092618003	.48435101	.262427	.32712901	.40169799	.235204	.71146202	.31416899
1	1	.91410398	.71100098	.850609	.96583003	.68915498	.47134	.59796202	.38513801	.79750299	.138658	.66832399	.22519	.289931	.234506	.27394301	.70635802	.39063501	.147599	.365612	.126598	.26522899	.236454	.255153	.285799	.68580502	.41765299	.27634901	.27982301	.220874	.667009	.426348	.36413199	.28680801	.19166601	.146561	.43309101	.12556601	.31712499	.14975999	.181394	.66548502	.33914301	.38420099	.32237601	.25811699	.51288301	.837318	.54992801
1	1	.91164601	.68785399	.79878902	.81918699	.70143402	.19202299	.57493401	.34404799	.60328001	.16084801	.80539	.292813	.258259	.19191299	.35438401	.82625401	.42435101	.236137	.50481403	.238794	.240896	.27537999	.52544498	.271828	.447952	.18155199	.41045499	.58770603	.27530301	.74920499	.47378001	.138248	.237049	.18991899	.29228401	.31511	.30931601	.32023099	.21550301	.28772399	.309073	.445481	.28806901	.34603	.34522301	.538665	.92695302	.38883299
1	1	.95466	.87145102	.621153	.80267298	.74255002	.41039199	.281454	.432778	.579813	.15025701	.721986	.24304	.223674	.270937	.25389299	.90356398	.391031	.18325201	.16734099	.242641	.22316	.26989201	.44364399	.28485	.63667399	.31632	.38639101	.56154001	.284123	.64539897	.465446	.24350999	.26025099	.29574299	.336162	.342309	.293832	.35594001	.183465	.19602001	.347193	.62569201	.33827299	.32607299	.43201301	.458267	.73386502	.39449599
1	1	.98022699	.97364998	.391819	.76791698	.218293	.28712401	.24891099	.252453	.78025103	.24769799	.75121301	.340105	.33908701	.27254799	.33541501	.64499903	.39238599	.27985299	.29339901	.19360401	.342583	.239885	.304214	.37967399	.51323903	.57693702	.360154	.342233	.29192799	.38986099	.44091299	.36910799	.299312	.36755899	.41882399	.359317	.28546599	.430298	.33149001	.202443	.374284	.37077299	.41631901	.42460799	.39654699	.453058	.50066799	.43908301
1	1	.86012799	.95990902	.58791399	.64455199	.42966101	.45779499	.57355499	.205184	.73668998	.213067	.63669997	.33538499	.29239899	.54548299	.37680301	.69488502	.345651	.20949499	.18622901	.210557	.417463	.12134	.32356101	.327117	.738123	.52863699	.206714	.210026	.31033599	.33942199	.44125801	.2314	.34077099	.30138099	.412893	.35313901	.298641	.418827	.33615601	.27389601	.34684899	.37498501	.40169999	.35468701	.40114099	.47046801	.35725299	.44451901
1	0	.76665998	.62123102	.742172	.79959899	.740435	.48974201	.628304	.71363401	.66163802	.160695	.75284398	.431227	.29724899	.112799	.23727	.70545	.40198499	.187529	.245682	.086176001	.296211	.21932501	.77581698	.511401	.17573699	.24921601	.45824501	.59497499	.21998	.422916	.46622199	.196036	.21647	.13512699	.130189	.308768	.30791599	.226849	.123653	.21415301	.164142	.74593502	.290052	.300235	.25679001	.28189999	.84082597	.792602
1	1	.687051	.42212099	.87045097	.642546	.501701	.54690301	.61787599	.42795601	.71911699	.69676697	.46953499	.311768	.278061	.64874202	.39706099	.30513099	.44439101	.241248	.44238901	.51025897	.240778	.85975599	.352447	.459795	.62123698	.359878	.15705299	.211518	.24937101	.28326499	.579642	.47877201	.41731399	.119912	.41172099	.151421	.343575	.16303501	.24808501	.30391499	.25018701	.277578	.382604	.62421697	.308478	.322606	.273745	.56393403
1	0	.72471303	.436308	.76539302	.80331999	.88997602	.855524	.13762601	.85597003	.77795398	.35600901	.72797102	.332423	.117401	.143916	.30764899	.79753202	.79012698	.17917401	.089588001	.1083	.095709004	.236957	.87927002	.70908803	.29460001	.85826403	.54113102	.77803099	.219979	.34277999	.55570102	.252657	.178462	.16329899	.31408301	.23416699	.50476801	.188492	.167529	.249897	.13984001	.39079601	.31923601	.28108099	.31176499	.34585601	.50802797	.40371299
1	0	.71531302	.43061301	.77489698	.90665603	.819336	.65937698	.13512801	.95092303	.636383	.34145999	.74755198	.30139399	.205091	.052827999	.30647299	.74516398	.49842799	.188384	.072357997	.111232	.047426999	.25280401	.88078099	.610874	.266579	.80452102	.55343503	.774261	.21913201	.3233	.632707	.25112501	.187475	.22245599	.183446	.18705399	.49010199	.230168	.38089299	.26945701	.163096	.48417899	.31970799	.28219101	.29087999	.36010799	.63691902	.783104
1	0	.35011399	.092341997	.20885099	.56772202	.93399203	.96643698	.25808999	.89879203	.58994597	.99093401	.291412	.35668299	.20118	.144153	.43542501	.205477	.86966598	.59451199	.13083	.94362003	.221251	.185361	.122207	.86725402	.27761799	.550533	.78412497	.141914	.120358	.27115101	.86470401	.36183801	.160961	.078235	.44839001	.276196	.36905	.26578999	.80942601	.231249	.25714001	.23195	.25943199	.803087	.246668	.228732	.12758701	.86928201
1	0	.25376701	.25996199	.45504299	.552549	.94824398	.93897998	.211596	.82245898	.55137497	.77785403	.26302001	.70074898	.118019	.34746501	.335118	.55298799	.76400697	.55199999	.161541	.96376801	.309273	.83257401	.18229599	.721304	.068783998	.59010398	.85309303	.077249996	.11305	.22669201	.620781	.38404801	.29330501	.133056	.173253	.213213	.61530101	.25509799	.106816	.243908	.13809501	.40136099	.0082120001	.402275	.258827	.31628299	.26912701	.828987
1	0	.20869499	.076324001	.20166799	.57227498	.96009302	.85236102	.13528	.70390499	.38858101	.96010101	.188346	.48021901	.20559201	.35326901	.3003	.23760299	.85893399	.35988501	.210155	.93419999	.26178399	.60506099	.180989	.68222201	.31264201	.54213202	.232752	.146495	.110897	.32595101	.385616	.45245501	.302037	.150758	.18353599	.26963499	.30676499	.26534599	.71726501	.228269	.20524999	.34177399	.25922599	.440584	.346847	.32173201	.22029901	.97876298
1	0	.621728	.33762601	.708323	.59398103	.857104	.80713999	.385041	.592924	.052544001	.475339	.45194501	.122223	.16681001	.394609	.74211502	.70907402	.563411	.010237	.125617	.39339799	.20263299	.38419601	.388603	.29337901	.199138	.55529302	.58069402	.171133	.149166	.053227	.83997899	.39448899	.52883703	.248558	.84061998	.20785999	.371573	.29812399	.051275998	.22503	.118654	.45860401	.26242	.610645	.076114997	.353131	.082250997	.46019301
1	0	.271258	.130402	.45286599	.66416401	.98408198	.85953301	.179161	.83010799	.588691	.87605703	.28557199	.36445299	.198356	.130174	.338303	.203273	.886096	.54608601	.220421	.97250402	.221836	.203077	.118916	.88941902	.265652	.82220697	.78751302	.159945	.121971	.32478401	.93493301	.74339902	.12789901	.114782	.36548901	.262483	.78637898	.26485899	.20306	.219477	.306485	.26428899	.14114299	.73097402	.39263999	.232967	.039896	.97095197
1	0	.24113899	.129464	.21133	.70007098	.83753097	.991548	.20409399	.82860601	.126096	.94400501	.108333	.32297501	.160964	.18213101	.56273597	.184158	.82659602	.26472601	.19527499	.88512897	.248786	.21052299	.16814101	.85777599	.305062	.53610098	.86698198	.16867401	.171103	.26388201	.496869	.70838398	.25239801	.14325599	.69193202	.25088599	.43102899	.185679	.284004	.38468701	.25167701	.29723799	.100147	.58458298	.37271199	.30319199	.272652	.85796398
1	0	.29976001	.042530999	.730735	.70459503	.926521	.812424	.213966	.85892099	.193699	.75216198	.114685	.66925699	.18308	.34753701	.84724498	.13221601	.63229901	.19653	.175267	.83968699	.15812001	.47370699	.447272	.61715698	.22661	.64218801	.47740301	.21625701	.186906	.24974801	.37650901	.56014401	.168272	.337044	.63287401	.166205	.269896	.308534	.663984	.249972	.161035	.26379201	.67785102	.72202498	.30461699	.345965	.192674	.80095398
[truncated: 1 more columns]
