# Supplementary material for: The Microbiome Composition of a Man's Penis Predicts Incident Bacterial Vaginosis in His Female Sex Partner With High Accuracy
Source: Front Cell Infect Microbiol. 2020 Aug 4;10:433. doi: 10.3389/fcimb.2020.00433 (PMC7438843; doi:10.3389/fcimb.2020.00433)
Supplement: Supplementary file 7 [file Data_Sheet_2.CSV]

bv_index	circstat	g_corynebacterium_1	g_streptococcus	g_anaerococcus	g_finegoldia	lactobacillus_iners	g_ralstonia	g_peptoniphilus	g_staphylococcus	sneathia_sanguinegens	g_veillonella	g_ezakiella	gardnerella_vaginalis	prevotella_timonensis	g_corynebacterium	g_porphyromonas	g_hydrotalea	g_granulicatella	g_ureaplasma	prevotella_amnii	prevotella_bivia	g_mesorhizobium	g_neisseria	f_corynebacteriaceae	g_eremococcus	g_campylobacter	g_acinetobacter	sneathia_amnii	g_peptostreptococcus	prevotella_melaninogenica	g_escherichiashigella	g_dialister	g_brucella	g_gemella	g_fusobacterium	prevotella_buccalis	g_haemophilus	g_brevibacterium	g_bradyrhizobium	g_negativicoccus	prevotella_corporis	g_pseudomonas	g_fastidiosipila	g_aerococcus	g_facklamia	g_alloprevotella	g_burkholderiaparaburkholderia	prevotella_disiens	g_chryseobacterium
0	1	0.71284401	0.74591398	0.727157	0.61172903	0.3177	0.003498	0.75654399	0.772407	0.111741	0.37602499	0.57054901	0.139742	0.78667903	0.68633598	0.898561	0.136232	0.34496799	0.44534501	0.19757999	0.150236	0	0.62119102	0.73972201	0.73223197	0.79566503	0.40473101	0.26954499	0.34209099	0.18432	0.198442	0.55117202	0.054910999	0.65270901	0.68401003	0.473214	0.619111	0.57462102	0.215663	0.76880097	0.090667002	0.088873997	0.20640799	0.13406301	0.586806	0.44897801	0.213269	0.179333	0.194708
0	1	1	0.53833097	0	0.53816903	0.44515601	0.31314999	0.53405899	1	0.28124499	0.44249099	0.47313899	0.280029	0.60073	0.75927401	0.390185	0.294866	0.342098	0.41446	0.40847701	0.32565799	0.25362399	0.563761	0.40615699	0.43199399	0.35870799	0.398761	0.50456703	0.39430499	0.363498	0.36347899	0.40543801	0.313977	0.32416701	0.38400799	0.43569201	0.39255199	0.36096501	0.33940199	0.40544599	0.229526	0.276954	0.454638	0.33938101	0.36828899	0.41175199	0.279403	0.41730899	0.41759101
0	1	0.72532398	1	0.65017098	0.51318997	0.25881299	0.30668899	0.55467999	0.75978899	0.233496	0.228452	0.522681	0.26504201	0.287918	0.60303599	0.60642803	0.32171899	0.89233297	0.32542399	0.35748899	0.312913	0.30320701	0.34585801	0.754502	0.43366399	0.34068099	0.74699998	0.29112601	0.34443301	0.37985301	0.33634001	0.22712401	0.30116701	0.31873	0.319069	0.29367799	0.29003099	0.60089302	0.40111899	0.204849	0.141982	0.29768199	0.31289399	0.40867901	0.34802699	0.399793	0.25289199	0.36693299	0.49563101
1	1	0.70618802	0.414565	0.68447202	0.475155	0.68020999	0.133738	0.62197697	0.60264599	0.69008797	0.10262	0.423233	0.74441701	0.65167803	0.201253	0.22286101	0.218886	0.000159	0.179296	0.54928398	0.472269	0.16684601	0.44426599	0.72398698	0.78436297	0.222014	0.59062302	0.16424499	0.213891	0.110596	0.25580901	0.82558697	0.077693999	0.613491	0.26130599	0.65542698	0.181246	0.27011099	0.26856601	0.27840599	0.28438199	0.069372997	0.87835097	0.56565303	0.74273199	0.204174	0.27595401	0.23509701	0.265284
1	1	0.705432	0.743931	0.805363	0.51913702	0.60491502	0.192671	0.90853202	0.52504599	0.45925599	0.180728	0.51784098	0.27775601	0.69455302	0.479592	0.25573301	0.262981	0.458083	0.23976199	0.42216101	0.471313	0.16980299	0.44058299	0.36597201	0.63782501	0.27484801	0.547315	0.32539099	0.32837799	0.13417301	0.25608999	0.69173998	0.090724997	0.35477799	0.248116	0.60839498	0.198724	0.27959901	0.282673	0.26959401	0.27721301	0.127745	0.73358899	0.53702497	0.62802798	0.34607199	0.22781201	0.55444598	0.24274801
1	1	0.68534398	0.91446197	0.85456401	0.76311898	0.20837501	0.24010099	0.936544	0.44333199	0.437527	0.59281403	0.67962199	0.20458999	0.73118597	0.678388	1	0.276779	0.73404402	0.24806499	0.26692501	0.275199	0.170315	0.28701299	0.216171	0.25155699	0.92284501	0.51969498	0.33299601	0.63162303	0.234556	0.47168699	0.62976801	0.104493	0.082813002	0.157093	0.29422301	0.26597899	0.28132999	0.30326799	0.26912901	0.27061501	0.220108	0.344776	0.31191	0.241405	0.347233	0.19383501	0.56698602	0.18029401
1	1	0.67570198	0.39233401	0.50539201	0.48665401	0.391146	0.229012	0.541125	0.73711199	0.83990097	0.927239	0.171158	0.90496701	0.43259701	0.49674299	0.25634301	0.252074	0.55852199	0.71776199	0.78850001	0.209049	0.215574	0.120837	0.124697	0.280251	0.080362	0.28738201	0.88575703	0.53674901	0.28593299	0.18910401	0.67242098	0.232161	0.49590299	0.16118599	0.277789	0.118567	0.220727	0.25580201	0.036012001	0.125917	0.14992601	0.64777899	0.87148398	0.237344	0.201377	0.22612301	0.216251	0.28630501
1	1	0.69384402	0.373898	0.50731999	0.44979799	0.36863601	0.17400999	0.58623701	0.68311501	0.860443	0.810009	0.233798	0.68067002	0.55287898	0.57750303	0.514965	0.14612	0.57940799	0.230094	0.908894	0.181509	0.138414	0.135631	0.147328	0.57454503	0.42466801	0.241335	0.86484301	0.27900201	0.284417	0.149176	0.66176599	0.16608	0.54766703	0.188218	0.115025	0.13610899	0.313559	0.24277	0.30139801	0.126855	0.119146	0.74327397	0.62934899	0.465437	0.179259	0.127533	0.156434	0.249725
1	1	0.72927397	0.330699	0.52827603	0.42058599	0.30500999	0.136833	0.58772898	0.65146703	0.87706101	0.71151298	0.4817	0.68008602	0.60224199	0.58893597	0.55916101	0.115836	0.65503401	0.162885	0.93304801	0.105069	0.081781	0.233711	0.66294599	0.63727599	0.67663699	0.237106	0.85691899	0.136342	0.104391	0.116025	0.65966898	0.143498	0.63600397	0.209888	0.092399001	0.18709899	0.60538501	0.22508501	0.50570899	0.144719	0.115586	0.97445899	0.567891	0.67012799	0.148417	0.111549	0.152459	0.20886099
0	1	0.81112498	0.459362	0.69942099	0.65560299	0.64206201	0.183167	0.69882101	0.691719	0.116134	0.309302	0.59990698	0.105378	0.43431401	0.83305901	0.67109698	0.133128	0.40369499	0.527448	0.21934099	0.203031	0.143341	0.44075501	0.59178102	0.76023501	0.496261	0.78930002	0.31430301	0.121239	0.266817	0.198406	0.51607603	0.50025803	0.185114	0.18832999	0.24350999	0.426754	0.723409	0.020505	0.51174003	0.180277	0.36693299	0.26328501	0.226657	0.205965	0.194418	0.17033499	0.24985801	0.76681399
0	1	0.69408399	0.20532399	0.45698401	0.49002999	0.55459899	0.25407299	0.46257299	0.68416798	0.61505902	0.20624401	0.35881901	0.70034599	0.348537	0.28936401	0.60794902	0.245553	0.209635	0.700459	0.60663497	0.27292001	0.154735	0.305379	0.297564	0.56965601	0.27982301	0.72495598	0.308972	0.28165099	0.292317	0.22451399	0.68877798	0.22809	0.134583	0.44305101	0.30030599	0.248035	0.21899199	0.33344701	0.13730501	0.28341001	0.273541	0.67421299	0.70704198	0.56757599	0.29148301	0.57032001	0.299611	0.56828099
1	1	0.74325699	0.61944503	0.74412698	0.63108897	0.448594	0.181253	0.80715698	0.80386698	0.72762698	0.47498	0.46927899	0.718144	0.51414198	0.68630397	0.64346302	0.14996199	0.24860799	0.54754102	0.43674999	0.108864	0.117836	0.27114099	0.326417	0.666237	0.280175	0.223764	0.82253897	0.249349	0.170084	0.14859401	0.534796	0.184506	0.247315	0.59078002	0.17261501	0.2692	0.595613	0.250568	0.51929802	0.252895	0.144797	0.95502102	0.319305	0.72742599	0.195932	0.24731	0.144706	0.230085
0	1	0.87661099	0.24169099	0.83558601	0.69751501	0.50166601	0.32047701	0.172768	0.90462101	0.21737801	0.21164399	0.207582	0.283804	0.079264	0.34390599	0.32344499	0.30531099	0.265616	0.95805299	0.326226	0.312592	0.23343	0.35289499	0.79914302	0.64170998	0.147505	0.559053	0.312895	0.194473	0.35948399	0.20871399	0.36635599	0.232054	0.97561598	0.36153901	0.371654	0.39184099	0.72383898	0.64170998	0.211697	0.32655901	0.294907	0.17144901	0.38511699	0.72293502	0.35093501	0.27553999	0.34472999	0.48933199
0	1	0.812249	0.81849301	0.95254099	0.73098302	0.214422	0.263928	0.855169	0.85943401	0.236202	0.352613	0.66103798	0.201874	0.54190499	0.29576001	0.72081602	0.29374301	0.140645	0.63580698	0.31766799	0.34630299	0.18297599	0.34831801	0.32216999	0.84553802	0.33208999	0.32771799	0.411313	0.784904	0.33361101	0.24724901	0.123372	0.27691099	0.25014499	0.228099	0.71451497	0.30810899	0.26376501	0.39182901	0.71200198	0.26491499	0.259381	0.22722	0.29012701	0.748501	0.21230499	0.16231801	0.246647	0.233852
0	1	0.85927099	0.237664	0.791412	0.57549399	0.93536001	0.29523	0.556279	0.584333	0.23717099	0.24800199	0.55071598	0.68881297	0.081827	0.728064	0.65380102	0.30140701	0.26871601	0.72129101	0.29750699	0.32282999	0.169791	0.31962499	0.68365997	0.980425	0.322837	0.53409898	0.312612	0.32859901	0.29202399	0.28488001	0.13238201	0.24572501	0.175051	0.259078	0.319161	0.30520001	0.307188	0.33208799	0.30762199	0.339333	0.088156	0.32841501	0.29737699	0.94325697	0.27859101	0.152055	0.368931	0.40353799
0	1	0.787772	0.810188	0.54147798	0.60430002	0.15296499	0.29950699	0.52694303	0.95329601	0.283546	0.22048201	0.20369899	0.29135701	0.24349	0.76828498	0.364636	0.30017301	0.29844099	0.67331702	0.26897001	0.29525501	0.25071001	0.35573599	0.36027101	0.614281	0.24817801	0.707443	0.44887301	0.34256601	0.340379	0.227956	0.33037499	0.30863601	0.225674	0.35552001	0.348483	0.31633601	0.38889101	0.27272901	0.32490301	0.364645	0.557706	0.42525399	0.412058	0.52849698	0.39853001	0.58121198	0.38382399	0.64762902
0	1	0.70912999	0.69091898	0.79094398	0.62427199	0.20637199	0.23522399	0.77832103	0.68821901	1	0.504439	0.183946	0.75521702	0.19713201	0.61962199	0.308994	0.148359	0.175805	0.78672898	1	0.173787	0.295544	0.31690401	0.309443	0.73979902	0.060968	0.27374601	0.39260101	0.307908	0.364737	0.235221	0.31569201	0.218486	0.74747002	0.331283	0.242934	0.87045002	0.30511999	0.35551	0.348169	0.28998199	0.240923	0.17204399	0.85442001	0.462625	0.36011899	0.193431	0.139568	0.29368499
1	1	0.73643601	0.80072403	0.79836398	0.63032198	0.57333499	0.20544	0.872684	0.55036497	0.311831	0.53180701	0.43437001	0.205219	0.617037	0.68410897	0.68838698	0.26296601	0.547526	0.17838	0.25651199	0.27832201	0.163738	0.28841901	0.61239803	0.392003	0.21870901	0.362948	0.287305	0.387207	0.20073099	0.44086999	0.37970701	0.161796	0.146054	0.57641602	0.28972301	0.30984399	0.51761299	0.30251399	0.25935599	0.26829299	0.22241201	0.33584499	0.30271301	0.60280901	0.67511201	0.236118	0.37228599	0.257983
1	1	0.78930497	0.64920503	0.67215002	0.57799101	0.58758801	0.074647002	0.56666303	0.63830799	0.21123999	0.48902801	0.36885801	0.20548899	0.17336801	0.70082998	0.59942597	0.215396	0.54431999	0.161351	0.25447401	0.294346	0.159998	0.447483	0.84391701	0.92685097	0.123015	0.29800099	0.26983199	0.151899	0.200289	0.270592	0.277854	0.17403699	0.59417403	0.83676302	0.28488499	0.70573097	0.66419399	0.27647099	0.25260401	0.238819	0.25122499	0.33164099	0.27906299	0.839773	0.733136	0.31333899	0.241745	0.44626701
0	1	0.65388203	0.49006101	0.75419003	0.52762002	0.391092	0.17231999	0.526721	0.63494998	0.90015	0.77199399	0.087007001	0.66016901	0.35758999	0.145037	0.357021	0.15797	0.74901098	0.63729399	0.106702	0.74684203	0.217012	0.13370299	0.59545302	0.77899897	0.467601	0.26841199	0.88572299	0.74387997	1	0.219991	0.088624999	0.121996	0.57833499	0.712708	0.23239601	0.54632503	0.252808	0.134957	0.007167	0.12334	0.074137002	0.045171998	0.69277197	0.195998	0.44773799	0.088546	0.83029401	0.121585
0	1	0.698722	0.930673	0.45007601	0.43553001	0.26006499	0.245802	0.178354	0.647412	0.235163	0.76524103	0.15053301	0.219253	0.065361999	0.24932501	0.57535398	0.266666	0.78350502	0.31893399	0.27862	0.32146999	0.231608	0.191248	0.60843301	0.73979902	0.32693601	0.63050997	0.419321	0.32075799	0.35740501	0.310078	0.34060299	0.29399601	1	0.714948	0.164364	0.67093903	0.282756	0.37779999	0.30186701	0.205338	0.555323	0.353623	0.37727499	0.335271	1	0.354792	0.108005	0.55690598
1	1	0.76073402	0.74825102	0.82845402	0.69117302	0.80339301	0.193682	0.814821	0.80439901	0.25209299	0.18019401	0.38631901	0.842399	0.46795899	0.75909197	0.71079201	0.25217801	0.213402	0.69436002	0.29430401	0.120732	0.286989	0.317864	0.25733799	0.68539	0.055171002	0.19312499	0.33120501	0.25681499	0.35097301	0.25814199	0.248871	0.25375301	0.18252499	0.68182802	0.29875499	0.49662599	0.30353001	0.26313201	0.68845499	0.32230699	0.279084	0.318508	0.216858	0.87639803	0.55877399	0.307955	0.130244	0.30189499
0	1	0.70234001	0.79681897	0.57633197	0.52824098	0.101822	0	0.581882	0.54784399	0.83431399	0.79330403	0.41404101	0.76161897	0	0.72239798	0.46687701	0.121887	0.59602702	0.57556999	0.84781301	0.044663999	0.14621601	0.085798003	0.444397	0.70161802	0.28135699	0.60805702	0.81829798	0.56279999	0.15462799	0.009788	0.58283299	0.021578999	0.66237497	0.55726498	0.030075001	0.087071002	0.55475497	0.039152	0.38690701	0	0.37380901	0.18113001	0.72455198	0.41394699	0.66017097	0.209552	0.13410001	0.142116
1	1	0.69619	0.65911299	0.69242603	0.61754799	0.579211	0.074676	0.58408898	0.54691899	0.42100999	0.61952299	0.427394	0.45356199	0.29192001	0.76043802	0.61339402	0.057025	0.64705199	0.39596501	0.098612003	0.42159301	0.092546001	0.24429201	0.61219001	0.82870603	0.147622	0.40892801	0.16991401	0.59532201	0.19720399	0.16546901	0.429571	0.168892	0.46933201	0.758793	0.375801	0.40349701	0.53438199	0.240243	0.60166597	0.31665701	0.31933501	0.342453	0.306813	0.77905399	0.40123099	0.30459201	0.28212899	0.39100501
1	1	0.68412399	0.70158499	0.70889401	0.63803703	0.56090498	0.111769	0.73115999	0.54538298	0.56025702	0.734878	0.67888498	0.73717701	0.76404899	0.76770902	0.688878	0.003158	0.73289299	0.47685501	0.077238001	0.641855	0.060451999	0	0	0.69047201	0.248915	0.411194	0	0.660532	0.140674	0.125833	0.54398298	0.045037001	0.247575	0.03602	0.68635601	0.050657999	0.52472103	0.124318	0.80069298	0.40312499	0.32629699	0.35324001	0.566383	0.419146	0.119105	0.29614201	0.29954499	0.362297
0	1	0.89473999	0.88334101	0.71312797	0.71476603	0.41056499	0.228705	0.64959198	0.79037797	0.103275	0.118994	0.110941	0.74502897	0.147659	0.95514798	0.138594	0.161787	0.78793699	0.720815	0.268543	0.279504	0.24563999	0.266918	0.71157801	0.97842503	0.230434	0.51943499	0.223065	0.092179	0.31866601	0.221619	0.25807899	0.222868	0.25286099	0.450241	0.299548	0.26625201	0.68085098	0.31904399	0.30592701	0.30256301	0.37684301	0.235833	0.246905	0.54791999	0.30436	0.31496301	0.181887	0.241451
1	1	0.80566102	0.59239799	0.75177199	0.71217901	0.76562399	0.19620299	0.80757999	0.79363799	0.39937499	0.223684	0.39587799	0.67887998	0.20128299	0.795542	0.624008	0.250664	0.201059	0.68219298	0.26019999	0.18959001	0.249833	0.37097901	0.423834	0.86848599	0.089388996	0.40008599	0.23411	0.271703	0.34567201	0.42442501	0.232235	0.226906	0.17130201	0.62442702	0.532004	0.33841199	0.327301	0.21676999	0.63223398	0.42080799	0.224428	0.263179	0.20603099	0.83209503	0.41801101	0.29306	0.14593901	0.26752299
1	1	0.732023	0.68114799	0.56475902	0.46122599	0.469466	0.169741	0.58040398	0.67035902	0.80532598	0.72718197	0.16458701	0.702443	0.33423299	0.80296397	0.303817	0.046923	0.685121	0.295544	0.41218001	0.54255599	0.059142001	0.095876001	0.44895101	0.75274098	0.14972199	0.437902	0.63419598	0.40287301	0.15899	0.22856	0.66886902	0.17130201	0.47923201	0.18847799	0.146202	0.083190002	0.62612802	0.117587	0.67223299	0.259671	0.223051	0.55819899	0.58635497	0.459483	0.1345	0.239289	0.29011899	0.253746
1	1	0.84098297	0.32473299	0.74153602	0.71504402	0.17869399	0.228801	0.78323501	0.75606	0.48027501	0.32863399	0.39711401	0.54200298	0.087976001	0.95821798	0.460933	0.21413299	0.16388901	0.67908901	0.24613	0.26846799	0.24073599	0.96494198	0.604491	0.87588	0.198874	0.64980298	0.12938	0.48326701	0.30226099	0.44429901	0.229625	0.220148	0.150438	0.24017601	0.56024599	0.13036001	0.486563	0.193895	0.57985801	0.49997899	0.219465	0.17304	0.154094	0.54396999	0.26451901	0.29093701	0.16829801	0.23695201
1	1	0.69421703	0.25747499	0.71342701	0.65472001	0.60013801	0.48959199	0.691935	0.56201702	0.48502299	0.73256701	0.67883599	0.52492303	0.56204998	0.76057702	0.649948	0.161327	0.32584301	0.40640599	0.122116	0.61804003	0.24124201	0.24794701	0.136766	0.425304	0.23862401	0.39390701	0.28933001	0.44622099	0.37222499	0.444648	0.484642	0.21987499	0.310552	0.121553	0.64727902	0.065862998	0.43009701	0.393437	0.49884501	0.357582	0.328318	0.33087099	0.46484599	0.33072799	0.205401	0.33686101	0.29207799	0.49182001
1	1	0.79551297	0.492358	0.72232598	0.56063801	0.192522	0.208391	0.54611403	0.77693301	0.48295799	0.40018901	0.304263	0.560803	0.104319	0.87574601	0.37654501	0.15583	0.19662	0.43661499	0.74202299	0.15820301	0.220981	0.55540299	0.61479199	0.86238098	0.15742201	0.55063599	0.78269702	0.34213701	0.21462201	0.44679099	0.35754699	0.185932	0.245805	0.216288	0.48565599	0.15649401	0.581815	0.107946	0.431072	0.30036899	0.182356	0.573789	0.22112601	0.51287299	0.26286799	0.23290101	0.16090301	0.235663
0	1	0.869964	0.823636	0.64927298	0.53041297	0.213057	0.258463	0.429508	0.66336697	0.091200002	0.16943701	0.124465	0.164951	0.048032001	0.94819897	0.147642	0.21923301	0.72426498	0.51516497	0.239482	0.297263	0.26019299	0.28253701	0.65329301	0.87329799	0.252808	0.85959399	0.34746099	0.232501	0.31156099	0.69355702	0.30074999	0.093580998	0.93365002	0.30531299	0.27895999	0.248815	0.31596199	0.31006199	0.29794201	0.113369	0.211298	0.28009301	0.22238199	0.58063698	0.295656	0.47958401	0.44982499	0.73321402
0	1	0.83717197	0.17415801	0.59902102	0.64645398	0.87637299	0.28884	0.38773701	0.89576399	0.167852	0.23336101	0.148075	0.95010698	0.27124101	0.94589102	0.13801999	0.31388199	0.26640001	0.224016	0.30104101	0.31714299	0.234245	0.29823101	0.80867201	0.890724	0.238959	0.50114697	0.37739301	0.188068	0.31553	0.63284898	0.33310401	0.270275	0.135874	0.34691101	0.35652101	0.221301	0.79272598	0.164278	0.376398	0.21751	0.262759	0.28515899	0.268601	0.30083299	0.358026	0.23290899	0.329642	0.28368899
1	1	0.77381599	0.54276401	0.54764098	0.34753799	0.194471	0.20248599	0.309459	0.82005501	0.860897	0.63002199	0.140687	0.67881203	0.141219	0.82260197	0.107944	0.090623997	0.56971699	0.22922599	0.86225998	0.13868999	0.030493001	0.240284	0.61536801	0.82681602	0.076421998	0.44302899	0.888767	0.211706	0.180645	0.50166398	0.687922	0.176101	0.63921201	0.19984999	0.102849	0.173079	0.68220502	0.100138	0.264415	0.239979	0.174274	0.949624	0.60837799	0.47389299	0.17478999	0.230432	0.053947002	0.22599
0	1	0.72882098	0.44582599	0.73778099	0.48444599	0.73302102	0.70922202	0.71680999	0.64120603	0.22200701	0.19878501	0.76322901	0.20411199	0.217389	0.71577299	0.77173501	0.49004999	0.19039901	0.72517401	0.159999	0.304683	0.165345	0.29753399	0.239066	0.71228701	0.46908599	0.309073	0.26211399	0.22514901	0.158242	0.55997401	0.62639999	0.198668	0.237978	0.24430799	0.53880399	0.13630299	0.52921897	0.33115599	0.54874802	0.18449999	0.56275803	0.51251698	0.326758	0.537853	0.289278	0.308202	0.068914004	0.29755601
0	1	0.56697202	0.63040799	0.614407	0.72314298	0.65192002	0.78359097	0.74496901	0.54704601	0.14869501	0.30805099	0.518929	0.57057703	0.59072202	0.63734698	0.317509	0.60698497	0.048232	0.63676703	0.179086	0.71143597	0.096396998	0.159586	0.19937	0.57007402	0.345193	0.41998801	0.30089799	0.63134402	0.22123	0.60899103	0.61302602	0.158031	0.122126	0.171415	0.47688299	0.41463	0.25692201	0.63283497	0.15876999	0.44820899	0.661771	0.23204	0.262034	0.43517801	0.24213199	0.57478303	0.77397901	0.086933002
1	1	0.697568	0.36409199	0.71120101	0.64575899	0.64887398	0.28043401	0.41367501	0.58725399	0.55217803	0.73096001	0.67727399	0.731466	0.76315701	0.74992698	0.65963602	0.161815	0.42755601	0.397172	0.084696002	0.40468699	0.083970003	0.153093	0.218646	0.56269801	0.248227	0.38361299	0.266857	0.38346601	0.41564199	0.30925101	0.39416	0.19789	0.336431	0.307717	0.62378001	0.058623001	0.46950001	0.25007701	0.53085101	0.39919999	0.57604897	0.29803699	0.33060899	0.36334801	0.128861	0.33449501	0.29292399	0.487297
0	1	0.69564402	0.69623601	0.49307799	0.49720499	0.80788302	0.79356003	0.37610501	0.66789001	0.260203	0.20076001	0.126018	0.74257302	0.17408	0.80308098	0.27529699	0.725263	0.21613701	0.70594501	0.256762	0.25556901	0.465103	0.24907	0.243679	0.70792401	0.13543899	0.49965501	0.36054501	0.258167	0.32090399	0.244683	0.31148401	0.18813799	0.218454	0.21227001	0.30606601	0.380463	0.17806201	0.700737	0.331406	0.264485	0.79923499	0.32473901	0.34407899	0.19585	0.33564901	0.75347698	0.103066	0.60660702
1	1	0.71911597	0.18901201	0.71899903	0.67013699	0.73250699	0.663468	0.057872999	0.66633999	0.32390901	0.69886798	0.674196	0.518713	0.268448	0.699992	0.59771502	0.32257199	0.225664	0.375054	0.154293	0.389779	0.30763501	0.37470001	0.266	0.423152	0.233628	0.33705899	0.465938	0.33062601	0.42149201	0.548329	0.351248	0.31375799	0.33793199	0.32902399	0.371088	0.29906601	0.37732199	0.43107799	0.43130001	0.32981899	0.80734199	0.294485	0.233487	0.30899799	0.26346999	0.33876199	0.28925699	0.52248001
0	1	0.79265398	0.35880399	0.65288001	0.639754	0.88429999	0.71107799	0.63146001	0.796354	0.19809	0.718557	0.39725101	0.75505602	0.53487498	0.60514301	0.395684	0.49505001	0.49112901	0.57254797	0.027065	0.36095199	0.34818399	0.209585	0.797988	0.64566803	0.228562	0.214581	0.30887699	0.51705599	0.29718199	0.250752	0.493094	0.103016	0.084570996	0.20827401	0.048611	0.232068	0.464616	0.61236298	0.235257	0.26396599	0.20248801	0.243039	0.27969	0.64992797	0.28074199	0.28537101	0.223713	0.379556
1	1	0.69249099	0.49965101	0.54789603	0.39304	0.39830199	0.31607401	0.51821601	0.494344	0.793787	0.66362202	0.30507201	0.72911203	0.47044101	0.79008198	0.44748899	0.26014	0.60681802	0.59187901	0.83803898	0.140927	0.25946	0.239583	0.51808703	0.80712497	0.366445	0.38792199	0.888152	0.22341099	0.129363	0.28815401	0.661277	0.22227301	0.62615103	0.18982001	0.43122	0.101023	0.63949198	0.260593	0.38196999	0.225987	0.13949101	0.51962101	0.46407399	0.47207701	0.028123001	0.218885	0.34586599	0.101461
0	1	0.80726802	0.925515	0.668244	0.67860699	0.63739699	0.72282797	0.69603801	0.771501	0.196187	0.158354	0.39891601	0.49797001	0.36668	0.70838898	0.37594101	0.65107399	0.060075998	0.79244	0.25719899	0.160998	0.52669698	0.26361099	0.243158	0.77258003	0.203327	0.258259	0.313328	0.69542199	0.276923	0.243883	0.066556998	0.18855	0.136435	0.16144	0.27244899	0.21269201	0.61954099	0.79765499	0.27343199	0.250094	0.61695999	0.41082799	0.258425	0.487528	0.14783201	0.24624699	0.236957	0.22977801
0	1	0.87612998	0.59228897	0.64909899	0.64883101	0.79018402	0.61371601	0.511859	0.65020603	0.37912199	0.315602	0.37469801	0.121723	0.370891	0.91403598	0.36959699	0.66968203	0.177618	0.81887197	0.18533	0.153962	0.58700699	0.110413	0.91594797	0.84287101	0.138937	0.447483	0.299831	0.189744	0.19846299	0.225361	0.245185	0.067046002	0.071584001	0.20888899	0.222184	0.057002001	0.722323	0.83148301	0.21295901	0.189565	0.643296	0.23609	0.244491	0.235928	0.43289801	0.261675	0.256219	0.22083899
0	1	0.73360598	0.69108999	0.55947697	0.50922799	0.177461	0.79383802	0.58194798	0.76954502	0.23413099	0.55226099	0.393417	0.214312	0.165255	0.65610099	0.303206	0.82270598	0.235282	0.882788	0.25944799	0.26955101	0.76635498	0.199985	0.22220699	0.381596	0.231787	0.53029603	0.348865	0.266927	0.236146	0.26461601	0.30441099	0.42060301	0.36411399	0.27619001	0.19345701	0.176402	0.46992499	1	0.177551	0.27763599	0.76239002	0.135428	0.250135	0.19063599	0.287054	0.58100301	0.124772	0.57317698
0	1	0.69096297	0.088189997	0.66457099	0.62776202	0.075759001	0.719253	0.65097499	0.55377501	0.62580103	0.136815	0.605964	0.78849298	0.42858699	0.61861199	0.141994	0.63407898	0.157951	0.57629198	0.16954499	0.132239	0.68861198	0.15100101	0.227818	0.29537499	0.489777	0.69576102	0.226568	0.14981499	0.242966	0.149281	0.49914399	0.35843	0.20863	0.126505	0.51143098	0.185488	0.58726299	0.75177699	0.347664	0.106959	0.53265101	0.48654199	0.51762098	0.49549201	0.25582001	0.131465	0.26677299	0.69480902
1	1	0.52412498	0.116747	0.578174	0.65345597	0.65715998	0.45850801	0.65071499	0.36607799	0.78754199	0.68881899	0.51065201	0.80989897	0.72691798	0.51291001	0.51823401	0.45511901	0.67636198	0.61057198	0.82632101	0.14687499	0.480086	0.2066	0.38232601	0.37773001	0.56360501	0.38109899	0.87481499	0.61850101	0.082909003	0.202323	0.64790303	0.34417099	0.53866601	0.179352	0.580594	0.099940002	0.51123601	0.42184401	0.388679	0.17647099	0.032306001	0.020486001	0.023869	0.109794	0	0.21230499	0.65840799	0.049229
0	1	0.68635601	0.57319701	0.65528703	0.674371	0.74462599	0.55405003	0.631926	0.61491799	0.14769401	0.68207598	0.45967701	0.63866299	0.52769202	0.67061299	0.50023699	0.70358801	0.127085	0.32908401	0.55914497	0.001804	0.69666302	0.31994399	0.53099698	0.67275798	0.33434099	0.57367301	0.27635801	0.130031	0.14636099	0.19488101	0.45363399	0.73408097	0.061014	0.110667	0.19620501	0.39039001	0.56038302	0.59024298	0.43980801	0.085265003	0.609707	0.053509001	0.122013	0.45337901	0.20127399	0.121169	0.196383	0.388785
0	1	0.51462603	0.35347801	0.57191098	0.55750698	0.14304499	0.39472201	0.650473	0.401559	0.739456	0.56590599	0.57209402	0.56710202	0.58771902	0.414206	0.61687398	0.42175901	0.43801701	0.463595	0.73138398	0.120061	0.47838199	0.092775002	0.32103899	0.48046499	0.67130899	0.094307996	0.82228601	0.39308199	0.00545	0.078578003	0.65603	0.41480601	0.424476	0	0.35293901	0.067708999	0.47361201	0.456007	0.59605199	0.48013699	0.054568999	0.64460599	0.50375199	0.238628	0.69962102	0.028580001	0.64239502	0.120502
0	1	0.673509	0.69060999	0.63919801	0.75753599	0.66563398	0.67368299	0.73619002	0.40655601	0.159467	0.116458	0.3274	0.607907	0.68853003	0.71276999	0.181059	0.76621503	0.114686	0.89647198	0.088546999	0.18909299	0.70816302	0.137142	0.54068702	0.62662798	0.134794	0.41559801	0.27546301	0.79237002	0.214454	0.162965	0.58710998	0.72397798	0.080105998	0.165852	0.151473	0.355827	0.70396698	0.78146499	0.16736899	0.149119	0.43666899	0.229755	0.65483201	0.125039	0.19693699	0.211916	0.075998999	0.192662
0	1	0.565961	0.362881	0.62910199	0.60102201	0.081808001	0.51200598	0.73873901	0.33355501	0.76023698	0.52181399	0.713691	0.60919398	0.72143197	0.57021803	0.62709898	0.58247602	0.086335003	0.71688598	0.042032	0.52526301	0.65460002	0.061083999	0.46308801	0.097295001	0.61579603	0.381475	0.18146899	0.54818797	0.12734599	0.27068901	0.83515799	0.59502798	0.074859001	0.66275698	0.55000103	0.054669	0.37606901	0.56658602	0.053250998	0.53563303	0.25128499	0.36057499	0.39913499	0.046666	0.317626	0.02067	0.82140398	0.159693
0	1	0.53476202	0.74824703	0.710159	0.25596201	0.153181	0.58635998	0	0.370644	0.84074003	0.76837897	0.106934	0.428505	0.15287	0.49315301	0.16907001	0.61702102	0.636666	0.62147897	0.64380199	0.79440701	0.59528399	0.19887701	0.114783	0.281746	0.176946	0.44240499	0.94199198	0.316062	0.82693899	0.14265101	0.197438	0.53032702	0.578197	1	0.14272401	0.155385	0.550942	0.56366301	0.22841699	0.23390099	0.27424499	0.243165	0.184268	0.20951	0.99444902	0.26115501	0.23297299	0.20706099
0	1	0.61846	0.794173	0.61092299	0.60726702	0.22599401	0.68530101	0.751683	0.38546199	0.172883	0.121515	0.76525301	0.13941599	0.60156602	0.65898198	0.85247397	0.72432798	0.590702	0.56460297	0.19385301	0.230187	0.80113	0.099031001	0.16876499	0.30694401	0.563923	0.17525101	0.112554	0.171529	0.12573899	0.50983298	0.046700999	0.70336401	0.437179	0.15284701	0.52696198	0.413219	0.478452	0.77493799	0.785667	0.227382	0.16399699	0.45906901	0.20845801	0.605362	0.249871	0.113858	0.167963	0.39344901
1	1	0.64677799	0.12890901	0.66447198	0.687168	0.220965	0.59010798	0.65537298	0.89191002	0.42987499	0.65104401	0.48301601	0.80601901	0.470846	0.56033897	0.239748	0.59463	0.55857903	0.44253099	0.63871902	0.168687	0.48671499	0.204503	0.67653298	0.74220902	0.31289101	0.56071901	0.848822	0.56295902	0.189135	0.30792499	0.40261599	0.321154	0.21455801	0.239687	0.48466799	0.129017	0.54837698	0.49526599	0.25560001	0.246498	0.19636101	0.12824	0.16493601	0.196127	0.137352	0.212466	0.45749	0.057521999
0	1	0.67382598	0.24663	0.70831603	0.57959098	0.71022999	0.58657497	0.69117498	0.57545203	0.57195902	0.30854499	0.19259501	0.77624702	0.32893199	0.77470797	0.16893101	0.560103	0.73593497	0.887155	0.99838001	0.232272	0.101272	0.22850101	0.185233	0.67400301	0.36267099	0.34217799	0.126973	0.45804	0.202445	0.217601	0.724994	0.065158002	0.72073603	0.694094	0.212064	0.026528001	0.53738099	0	0.37812001	0.160486	0.019539	0.55989498	0.88744903	0.31322601	0.248353	0.043915998	0.204606	0.222014
0	1	0.43203399	0.713283	0.41977799	0.43783501	0.158103	0.57162899	0.55699599	0.106131	0.86936998	0.84552002	0.36036199	0.75061899	0.70293802	0.145538	0.44312999	0.56265301	0.12507901	0.53191203	0.97476	0.25349301	0.010363	0.24628299	0.23997401	0.47705901	0.56947398	0.26903999	0.87338197	0.56787598	0.201887	0.057232	0.66877401	0.20603099	0.60172498	0.234098	0.254435	0.228441	0.51774698	0.26366001	0.216197	0.076961003	0.212681	1	0.57809401	0.174172	0.293235	0.123028	0.59491801	0.241273
0	1	0.78856099	0.48547101	0.59811503	0.637447	0.50785202	0.88892603	0.64626998	0.83557498	0.35836601	0.51405197	0.39860001	0.50010401	0.326832	0.85522199	0.46649	0.76049	0.18741301	0.61242902	0.47099599	0.47120801	0.473885	0.20975199	0.45215899	0.78499103	0.155855	0.364319	0.27346799	0.20818301	0.146566	0.125771	0.43414	0.007094	0.076650999	0.149505	0.091858	0.138613	0.59302503	0.63134003	0.50214201	0.237232	0.66534001	0.070473999	0.112357	0.22638901	0.48620301	0.208737	0.203841	0.236542
0	1	0.74155003	0.280305	0.41238701	0.37687901	0.96069902	0.87564498	0.129105	0.83944601	0.123105	0.21174499	0.24097399	0.31532699	0.31323501	0.65880299	0.333922	0.66840202	0.197101	0.25370201	0.28152999	0.33497	0.263699	0.309284	0.52842098	0.619223	0.20179801	0.68122602	0.46600899	0.238979	0.41956601	0.348542	0.315548	0.267506	0.32697701	0.38334501	0.26259699	0.30778301	0.64615798	0.731152	0.205309	0.390183	0.112427	0.43788001	0.37528801	0.36461499	0.40893799	0.398635	0.40476599	0.57018
0	1	0.754273	0.258553	0.61595201	0.45707101	0.57398403	0.67964202	0.64158797	0.73361999	0.194635	0.150497	0.68501002	0.13328201	0.485322	0	0.64812201	0.46553501	0.179561	0.89051503	0.218549	0.15465499	0.40717199	0.235273	0.81346601	0.78478998	0.37834299	0.26615	0.20235801	0.40747699	0.25458401	0.20158701	0.58736902	0.072893001	0.064258002	0.83980501	0.442211	0.167556	0.59783	0.51411599	0.43620601	0.19211	0.33307299	0.154562	0.08636	0.64007902	0.1697	0.188292	0.51284403	0.42638499
0	1	0.60146898	0.66909701	0.51205802	0.73648298	0.61519903	0.461088	0.531636	0.175034	0.79039901	0.69477099	0.556835	0.80975902	0.36536399	0.61505002	0.37251899	0.16947199	0.736637	0.328206	0.82904601	0.22317199	0.155509	0.24909	0.65104002	0.58287698	0.154808	0.214239	0.82896298	0.63565803	0.207957	0.062884003	0.45642799	0.16760799	0.499538	0.205947	0.476271	0.190293	0.21165401	0.00169	0.241485	0.22425	0.18838701	0.38479099	0.43556401	0.47684601	0.20123	0.25233099	0.47402099	0.160136
1	1	0.80784398	0.132085	0.72092599	0.74991399	0.136254	0.61136901	0.68552297	0.91748703	0.34348699	0.21719	0.197008	0.068527997	0.389938	0.823376	0.229101	0.61732602	0.158979	0.30544901	0.29463699	0.310864	0.52956998	0.16347399	0.772798	0.87702501	0.18035799	0.59224999	0.342076	0.28424299	0.35282999	0.37571901	0.29431701	0.23538101	0.104571	0.27332801	0.185974	0.185793	0.685247	0.697896	0.230956	0.248485	0.78755301	0.327061	0.25025499	0.63861102	0.23615301	0.23224901	0.304061	0.50618398
0	1	0.74548399	0.46532199	0.38312599	0.43923599	0.107137	0.55325502	0.157121	0.52689302	0.58096802	0.92521203	0.20957901	0.954458	0.26506001	0.78167701	0.266132	0.50932401	1	0.81826103	0.53564799	0.29405701	0.22643501	0.35667601	0.630059	0.40702501	0.110925	0.24239001	0.43189499	0.34356901	0.21967	0.241446	0.35924101	0.31632501	0.326417	0.33769599	0.359267	0.33167499	0.54351801	0.27021	0.32255799	0.163192	0.34759599	0.42438701	0.28858101	0.31488699	0.32173699	0.382465	0.34942701	0.27270401
0	1	0.52446198	0.60945201	0.531524	0.42860001	0.222866	0.125754	0.63062501	0.452838	0.90542603	0.83130401	0.151567	0.70515299	0.72803497	0.26540899	0.47457501	0.221405	0.32778201	0.470247	0.95094699	0.086613998	0.234293	0.28285599	0.086404003	0.35732499	0.64151198	0.22674599	0.97645199	0.123035	0.19497	0.19127201	0.70770103	0.13708	0.59750301	0.23338901	0.545636	0.240969	0.48288101	0.29768601	0.58503801	0.265524	0.21815801	0.88231599	0.675089	0.24313	0.175106	0.27732399	0.268354	0.172419
0	1	0.87535799	0.823955	0.72808701	0.50996101	0.10606	0.37530401	0.69529498	0.63096398	0.28108901	0.238157	0.209582	0.29086101	0.29322001	0.69457102	0.29892701	0.262501	0.25994799	0.75090498	0.153082	0.351509	0.23394001	0.343739	0.98417401	0.99221301	0.310121	0.37597501	0.275327	0.34129101	0.269889	0.27688801	0.29989401	0.25915599	0.56132001	0.363451	0.28435999	0.217572	0.59121501	0.394456	0.353921	0.32679999	0.235843	0.55891901	0.322041	1	0.384718	0.21100099	0.226844	0.31058899
1	1	0.82262999	0.180388	0.71414298	0.68516701	0.32463399	0.58319801	0.68686801	0.87512201	0.37168199	0.21061	0.067583002	0.56882501	0.309636	0.81865501	0.229453	0.392436	0.37641799	0.359891	0.46731901	0.30965099	0.227679	0.161494	0.71991998	0.828848	0.27232999	0.641213	0.34919801	0.27969	0.32609099	0.35134301	0.27635199	0.233904	0.263338	0.20029999	0.18904801	0.21763	0.62755197	0.53865802	0.259193	0.28821799	0.36528799	0.32676899	0.34531701	0.48579201	0.24407201	0.43989801	0.314046	0.52302998
0	1	0.71687901	0.95091498	0.84441799	0.80418199	0.20594899	0.150562	0.88325399	0.55940002	0.226474	0.651627	0.22618499	0.245546	0.220239	0.75199503	0.203986	0.144675	0.83720499	0.788167	0.24470501	0.144072	0.28447101	0.307511	0.491855	0.81404102	0.265398	0.62128597	0.3919	0.215891	0.345525	0.217191	0.140507	0.25918701	0.099734001	0.31120399	0.33399701	0.305778	0.59826601	0.357254	0.30622599	0.3141	0.58886701	0.170424	0.355818	0.84798801	0.21192899	0.222102	0.27561599	0.449586
1	1	0.78429502	0.973517	0.472464	0.52686697	0.80470097	0.24577101	0.176313	0.841102	0.359355	1	0.41799799	0.249777	0.297676	0.82395101	0.35482201	0.29984999	0.25998899	0.69337302	0.31604701	0.25530899	0.305098	0.49188	0.15893801	0.79595	0.334084	0.18429101	0.44108	0.15332	0.40741199	0.329175	0.28604999	0.254343	0.32132301	0.198945	0.128571	0.16629601	0.37926701	0.34474701	0.40004501	0.37010199	0.255357	0.249065	0.40388399	0.34594801	0.394122	0.380036	0.33393601	0.345938
1	1	0.78492999	0.830953	0.772937	0.72306502	0.74738598	0.226082	0.42857799	0.84125501	0.286919	0.57670099	0.69139397	0.36906099	0.55692798	0.76504302	0.35538501	0.25391299	0.244756	0.63559699	0.30348399	0.245948	0.179805	0.42243499	0.59295201	0.79428399	0.771236	0.20373	0.37987301	0.109237	0.40210399	0.25505099	0.65667897	0.235875	0.32419401	0.27802801	0.58818901	0.17606001	0.334865	0.291987	0.505009	0.480995	0.25448599	0.28790301	0.40322101	0.190449	0.357813	0.30098	0.30755001	0.303197
0	1	0.73338997	0.73724401	0.54125601	0.74736798	0.607126	0.370076	0.588943	0.53358799	0.48630399	0.30436099	0.223731	0.25443101	0.262894	0.75749499	0.28180999	0.27326101	0.153465	0.35699701	0.35012001	0.35585201	0.36447001	0.343797	0.31721801	0.80417597	0.267333	0.71197301	0.314556	0.185433	0.42681199	0.30706999	0.40515301	0.34191	0.25676599	0.41561499	0.226908	0.20873199	0.44463	0.464434	0.47069499	0.34302899	0.357218	0.44480801	0.29017001	0.283555	0.277623	0.62317401	0.25693101	0.733154
0	1	0.861637	0.71453297	0.93303698	0.80198902	0.25630999	0.22916	0.91791201	0.75487399	0.393668	0.81447202	0.136024	0.258425	0.46255699	0.893094	0.54620898	0.18769699	0.20894299	0.20988099	0.113219	0.282132	0.15342399	0.188835	0.70683998	0.81980598	0.265811	0.31341401	0.37043399	0.21006399	0.33382401	0.306546	0.33794001	0.26774099	0.101426	0.31003401	0.147642	0.180434	0.68247002	0.36670601	0.77026403	0.32214701	0.27608699	0.203385	0.61000299	0.95990402	0.34478301	0.534612	0.207559	0.241079
1	1	0.78928101	0.92731798	0.71178502	0.61257201	0.77360803	0.22323599	0.37941	0.841847	0.120637	0.93666798	0.63145399	0.42692599	0.39841899	0.79834598	0.62285203	0.24547499	0.162081	0.683164	0.26339599	0.25263	0.165769	0.164317	0.168277	0.79251301	0.76011902	0.24199601	0.43707499	0.134517	0.33882001	0.29442099	0.49511501	0.22438399	0.322537	0.216511	0.492266	0.195066	0.25098401	0.218977	0.71355897	0.47632599	0.247126	0.268922	0.25309199	0.29564101	0.36738801	0.363626	0.249861	0.279183
0	1	0.44832399	0.52163303	0.686203	0.70170599	0.334324	0.13126799	0.7493	0.28971601	0.784706	0.69548702	0.48834401	0.625651	0.63966	0.67403698	0.513816	0.1154	0.52986199	0.48143601	0.64909601	0.541875	0.075662002	0.310821	0.111604	0	0.35546601	0.038008001	0.72390401	0.76060498	0.89046299	0.147856	0.67270899	0.066202998	0.476468	0.75033498	0.495103	0.104564	0.13142601	0.003644	0.73272699	0.102503	0.021144999	0.79903102	0.60831201	0.426714	0.66255498	0.137897	0.526712	0.070265003
0	1	0.78845298	0.401371	0.717682	0.65780801	0.304465	0.221902	0.79473102	0.82014102	0.166419	0.16923	0.56787902	0.107913	0.87664402	0.746032	0.94628698	0.088835999	0.77711397	0.231323	0.147588	0.235745	0.19913501	0.222607	0.88748199	0.81344599	0.938766	0.241644	0.32507601	0.20829201	0.47293699	0.231272	0.217538	0.001576	0.154158	0.25808999	0.86442202	0.66558599	0.57613999	0.28907001	0.85090101	0.040575001	0.17847399	0.235973	0.25321099	0.75434202	0.249402	0.158916	0.82370102	0.17336901
1	1	0.79463601	0.75138199	0.80601001	0.73702103	0.74658501	0.22110499	0.832614	0.84192097	0.057672001	0.406102	0.71297503	0.47641701	0.847978	0.752662	0.767663	0.230102	0.143288	0.49649999	0.25828701	0.23368201	0.038185	0.090212002	0.65728599	0.79099101	1	0.249856	0.338736	0.102475	0.308521	0.119895	0.79491001	0.215633	0.33025101	0.27916601	0.59582603	0.197706	0.20558199	0.147332	0.72152197	0.66667497	0.244252	0.29132199	0.221727	0.189255	0.28384	0.287011	0.17874201	0.26213801
1	1	0.84609699	0.90305901	0.69987702	0.67629099	0.37755701	0.27416399	0.70024902	0.70149702	0.37809399	0.192021	0.052487999	0.65110201	0.188199	0.810462	0.233766	0.170261	0.467502	0.70087397	0.74322599	0.26151699	0.15634499	0.14889599	0.59972697	0.81350797	0.28387001	0.67220199	0.36672601	0.25002101	0.28383201	0.255689	0.255779	0.229909	0.52191299	0.18594401	0.20085201	0.21780799	0.62540799	0.26697001	0.26004699	0.307089	0.25733501	0.32030201	0.77661401	0.065976001	0.24482	0.476915	0.33406001	0.52881002
0	1	0.83986002	0.66309398	0.670394	0.380281	0.76259297	0.27660701	0.621288	0.85723698	0.203161	0.26142901	0.50929701	0.177955	0.25366899	0.16590901	0.47825301	0.310574	0.26349801	0.30408201	0.34097201	0.295508	0.29885301	0.299968	0.776452	0.918082	0.32166001	0.59536999	0.395585	0.302771	0.38965899	0.239997	0.25059599	0.27115399	0.25240901	0.27813399	0.232843	0.514292	0.72822499	0.365785	0.34961399	0.25993201	0.47716501	0.129189	0.69774401	0.122476	0.24069899	0.277446	0.256497	0.287222
0	1	0.87399501	0.56642503	0.699139	0.708426	0.25078201	0.21067201	0.76934397	0.89901501	0.200636	0.426557	0.62607002	0.21411499	0.227605	0.76612097	0.555861	0.223693	0.236755	0.125238	0.237335	0.28734699	0.27413401	0.51078802	0.63137102	0.80209702	0.36558399	0.61871302	0.33144501	0.218986	0.30814299	0.28027901	0.100783	0.173581	0.37270099	0.18320499	0.306068	0.43803501	0.848719	0.348943	0.70251	0.310669	0.212212	0.163468	0.61209297	0.129402	0.21094599	0.307538	0.34940201	0.30011299
0	1	0.66928798	0.834463	0.67302299	0.68260002	0.237957	0.229421	0.51578701	0.51513797	0.81622702	0.92990398	0.347424	0.85575801	0.054536998	0.52264398	0.37321901	0.161162	0.50068599	0.703821	0.28991401	1	0.188868	0.27564999	0.065918997	0.297497	0.28980899	0.324628	0.28290799	0.191062	0.34655601	0.29127601	0.63107401	0.191489	0.6257	0.30338699	0.31036299	0.20956001	0.30473301	0.32470399	0.243053	0.31567001	0.119112	0.349558	0.85425001	0.49874899	0.28790501	0.148081	0.187151	0.123126
1	1	0.88207901	0.79510897	0.613554	0.646092	0.558294	0.27443299	0.594809	0.84821099	0.328973	0.336007	0.41229999	0.24875499	0.238208	0.84235799	0.41634899	0.264139	0.217758	0.388289	0.29735699	0.32991001	0.23667499	0.47760999	0.763026	0.91947001	0.33142	0.34767199	0.44030201	0.185966	0.37658599	0.265692	0.29445001	0.228834	0.29239199	0.20566399	0.18888	0.30189401	0.38215601	0.34598601	0.32870701	0.36806399	0.258656	0.33612701	0.37079901	0.69229102	0.37724701	0.370067	0.346396	0.33438101
0	1	0.89265603	0.186663	0.79344702	0.64109498	0.303137	0.24028499	0.54343897	0.89491802	0.22454999	0.29068601	0.24347	0.30618501	0.109242	1	0.29507399	0.34683901	0.239601	0.36411199	0.31518701	0.348607	0.35379201	0.37274	0.341434	1	0.317341	0.36898801	0.46708301	0.381717	0.42498001	0.530182	0.39170301	0.25789201	0.31366199	0.32102099	0.26783901	0.27576301	0.38912499	0.30627	0.375119	0.20138399	0.348573	0.433615	0.401391	0.57211798	0.28821099	0.67721897	0.39205599	0.21754999
1	1	0.89649498	0.16578899	0.87839502	0.742957	0.184432	0.30854401	0.76208103	0.88448602	0.21463101	0.26462701	0.348948	0.230343	0.21916699	0.85504401	0.75549501	0.23859701	0.19143701	0.34264699	0.28481001	0.349727	0.227791	0.33388799	1	0.95791	0.28555799	0.364885	0.432477	0.190715	0.373326	0.24886701	0.32561001	0.188585	0.287846	0.245272	0.30797499	0.32578799	0.385012	0.37178999	0.29859301	0.34051999	0.26459801	0.38293901	0.27090999	0.924595	0.32387599	0.32170099	0.35631499	0.29401901
1	1	0.88999999	0.65747702	0.78446698	0.80348301	0.19054	0.30899701	0.74887401	0.86114502	0.19756299	0.23819999	0.32187501	0.230846	0.21857999	0.90850902	0.42442799	0.22533	0.192561	0.359357	0.296056	0.33344999	0.248548	0.45236799	0.62729102	0.89473599	0.31481299	0.48949701	0.43703699	0.232141	0.389314	0.85856801	0.34289399	0.13100301	0.282231	0.28055701	0.39181	0.294173	0.35313201	0.37464699	0.35103899	0.27923	0.27245599	0.418439	0.2696	0.91206002	0.34730399	0.325023	0.33553401	0.27548501
0	1	0.84929001	0.90026098	0.640876	0.650307	0.275327	0.31347001	0.13739	0.87108099	0.25762999	0.226401	0.256403	0.288003	0.17600501	0.801144	0.14367899	0.23018099	0.98276001	0.35074699	0.26474801	0.37048	0.47901601	0.35848999	0.62294602	0.91325903	0.28714401	0.35998601	0.40237501	0.26779199	0.36913499	0.271797	0.33398101	0.29452601	0.18498801	0.33180699	0.37907699	0.74816602	0.75137198	0.33473101	0.283425	0.358235	0.30027601	0.42439601	0.266752	0.35178	0.345631	0.32700399	0.345631	0.170224
1	1	0.85808903	0.77956402	0.56699401	0.88302797	0.21448299	0.31678399	0.232722	0.838866	0.18636701	0.22388899	0.26830599	0.27147299	0.21585999	0.91422302	0.363563	0.199837	0.198419	0.365787	0.33106601	0.190806	0.281362	0.495401	0.371627	0.77140099	0.32699499	0.55047297	0.439886	0.28552201	0.42359099	1	0.37029999	0.111974	0.27506199	0.379906	0.393646	0.28450701	0.350613	0.40643701	0.37935501	0.279194	0.30283099	0.44011399	0.265894	0.334463	0.34757999	0.36708099	0.322238	0.27030399
0	1	0.73928601	0.609173	0.58327401	0.53363001	0.69138598	0.248458	0.58408701	0.71437699	0.196558	0.38749999	0.570499	0.24134	0.50280398	0.83107603	0.66298503	0.124204	0.14385	0.20348001	0.22328199	0.27808499	0.186588	0.29095799	0.58431798	0.75723898	0.472076	1	0.36923501	0.276647	0.34162301	0.25596401	0.21393999	0.242173	0.25177601	0.29639301	0.132782	0.41496599	0.55620599	0.29899499	0.31953701	0.30521199	0.275172	0.318138	0.14771099	0.47551599	0.335603	0.16875	0.25661701	1
0	1	0.80446202	0.794038	0.76912802	0.616359	0.83741599	0.26500499	0.62834102	0.66997498	0.82723802	0.17308199	0.212769	0.14529499	0.69062102	0.76612097	0.27792501	0.273352	0.238288	0.686122	0.167235	0.70295203	0.094200999	0.30611801	0.81844598	0.84978801	0.016813001	0.30944201	0.38807601	0.22787599	0.33869401	0.18864	0.17769	0.204128	0.70547301	0.29721901	0.321197	0.24104001	0.87178701	0.30920401	0.52426201	0.13627499	0.22414	0.345718	0.31842101	0.74307501	0.217444	0.316181	0.222709	0.23127501
0	1	0.81579101	0.9716	0.73084599	0.584369	0.242149	0.35300899	0.44597501	0.82837999	0.28621399	0.226614	0.29039001	0.329806	0.31528699	0.721407	0.222532	0.221644	0.289702	0.377933	0.30494601	0.31363299	0.243084	0.365284	0.354449	0.89889097	0.21335	0.364443	0.413068	0.25657901	0.38925299	0.31301799	0.37976199	0.21409	0.327732	0.36771899	0.39937299	0.36424401	0.85688901	0.37676001	0.45529699	0.397423	0.31205201	0.458947	0.43972	0.30118099	0.369883	0.353477	0.31565899	0.294985
0	1	0.76406199	0.71615201	0.60704798	0.61183798	0.396231	0.196495	0.45923799	0.74142498	0.617401	0.43601599	0.148159	0.49542201	0.50756598	0.1873	0.62285399	0.13663299	0.56628603	0.474834	0.25199899	0.428408	0.183973	0.220663	0.71127099	0.83666301	0.22508	0.55418903	0.308671	0.62373698	0.23317701	0.14365	0	0.048131999	0.77537501	0.788499	0.25411999	0.64465898	0.227474	0.25805199	0.161943	0.216491	0.188155	0.29873899	0.87146401	0.38933501	0.74534702	0.187254	0.141008	0.208087
0	1	0.74906898	0.94525403	0.82412201	0.73807102	0.494932	0.268785	0.71471202	0.49964499	0.41220301	0.83208698	0.201029	0.75681001	0.235908	0.77104402	0.29928699	0.282464	0.207752	0.655855	0.18949801	0.32031101	0.25832999	0.227321	0.60901499	0.77939999	0.236105	0.67163903	0.30707699	0.26713601	0.32760599	0.26183099	0.32145599	0.14342099	0.118697	0.316259	0.092449002	0.269319	0.70753402	0.19066601	0.309062	0.329344	0.239491	0.26301301	0.26433399	0.234201	0.139901	0.338779	0.350981	0.62528902
0	1	0.90506101	0.52447402	0.59488398	0.63040698	0.55439198	0.234805	0.684286	0.77560401	0.214259	0.193979	0.49080601	0.65214998	0.58464301	0.894876	0.56201798	0.214884	0.18664201	0.27721599	0.212318	0.28807199	0.170451	0.239612	0.93054402	0.80605	0.146312	0.62528998	0.354572	0.24838901	0.213874	0.24532799	0.590819	0.210287	0.224162	0.25657201	0.129529	0.211164	0.781385	0.148322	0.139461	0.56928802	0.141992	0.256556	0.24740399	0.145172	0.29861	0.446282	0.313106	0.27862501
0	1	0.61256099	0.395502	0.66448498	0.58955997	0.80898702	0.13477799	0.627482	0.38651699	0.780285	0.86008298	0.39878401	0.74244201	0.47424799	0.65037799	0	0.151696	0.061055999	0.66205102	0.1551	0.66908401	0.153101	0.086759999	0.40845999	0.64903599	0.114528	0.107281	0.81156301	0.50043702	0.168814	0.202472	0.69243199	0.15635601	0.35442001	0.72599399	0.49486801	0.010375	0.325984	0.174081	0.65826303	0.103401	0.10805	0.89517498	0.84368497	0.490078	0.41632599	0.198818	0.198313	0.14465199
0	1	0.92317897	0.51877803	0.81153798	0.66823298	0.209343	0.207241	0.59560603	0.89378601	0.187149	0.13002899	0.47915599	0.256033	0.085317001	0.85507399	0.47081301	0.18317799	0.60099101	0.33059001	0.33411199	0.29919899	0.23424201	0.47444299	0.88920403	0.96190703	0.27744699	0.27187201	0.40982699	0.212679	0.213707	0.25470901	0.288248	0.23666	0.47529501	0.27315399	0.30597499	0.177379	0.770046	0.31350601	0.35753399	0.291188	0.21960901	0.35372001	0.34633601	0.69094098	0.20213801	0.35658601	0.31841901	0.27448201
0	1	0.85209697	0.22791401	0.730483	0.75743002	0.14394499	0.20714501	0.73353398	0.87208498	0.27625999	0.235653	0.59374303	0.162909	0.240693	0.86645699	0.70407498	0.128627	0.090443999	0.88565302	0.34858501	0.259233	0.3091	0.52964997	0.35172999	0.92870402	0.295551	0.374387	0.39062801	0.27004001	0.38411999	0.78003502	0.189511	0.109907	0.065226004	0.348517	0.36594799	0.327914	0.187969	0.37773699	0.64581501	0.29179499	0.31656	0.40536699	0.39359099	0.494775	0.323423	0.339645	0.32420099	0.32151201
0	1	0.82719499	0.796085	0.43927899	0.356821	0.75385201	0.163793	0.128271	0.97433001	0.23047	0.264741	0.191976	0.266736	0.278422	0.35532001	0.224481	0.261695	0.28516001	0.906416	0.19067299	0.34396899	0.29212001	0.663845	0.208883	0.69109303	0.22694699	0.85851699	0.43400201	0.330778	0.327196	0.88696301	0.35267901	0.13824999	0.129875	0.55694699	0.297447	0.30719501	0.38389999	0.31797999	0.36374301	0.367441	0.64817297	0.26523101	0.344302	0.308126	0.248035	0.26629099	0.390342	0.71370399
0	1	0.669909	0.55303901	0.68480003	0.43109101	0.041733999	0.047125999	0.71467298	0.43808001	0.711869	0.57052702	0.695934	0.52140498	0.60464799	0.80713999	0.77394098	0.095848002	0.53685898	0.54079801	0.80898303	0.22467899	0.211161	0.200636	0.212604	0.68215698	0.094984002	0.46277601	1	0.68980497	0.29799399	0.57631099	0.199232	0.185449	0.57575601	0.54900002	0.157352	0.012528	0.135508	0.18864299	0.117599	0.25772801	0.194391	0.82362998	0.123877	0.60561401	0.22091299	0.271148	0.19728699	0.22373401
0	1	0.64522803	0.53422499	0.67064297	0.67329198	0.10099	0.290059	0.77036899	0.66442198	0.216371	0.12404	0.58388901	0.28759301	0.26313299	0.72813702	0.60396498	0.20027	0.25623301	0.29067501	0.200371	0.34751201	0.262104	0.62989801	0.287292	0.66888702	0.33563599	0.64718199	0.41058701	0.20425899	0.31890699	0.841326	0.24873801	0.079827003	0.16823199	0.364162	0.34183401	0.29202399	0.51622599	0.311129	0.23066799	0.56025499	0.29841	0.26020601	0.614546	0.31542301	0.39356801	0.34655401	0.288894	0.34180599
1	1	0.78722399	0.90066701	0.71210903	0.68109697	0.27428201	0.315557	0.647937	0.847516	0.208891	0.86519802	0.457133	0.21414	0.136591	0.79201698	0.257395	0.32285401	0.61829299	0.25651199	0.229176	0.30864501	0.16979299	0.34839401	0.372931	0.71119601	0.25898799	0.54519802	0.381363	0.58287799	0.373142	0.77077502	0.35182601	0.180456	0.143481	0.36583599	0.27472201	0.84777099	0.36129299	0.22576199	0.412635	0.253178	0.103865	0.195425	0.27079999	0.2748	0.245621	0.37095001	0.285941	0.345604
0	1	0.59226602	0.60275102	0.685974	0.56331497	0.15415201	0.76132101	0.64826798	0.61716902	0.17643701	0.776833	0.57771701	0.59642601	0.454725	0.64270902	0.52708501	0.55263799	0.180711	0.72333503	0.22713199	0.876432	0.21934199	0.251243	0.238061	0.50637299	0.68333697	0.235962	0.28394201	0.19771899	0.28618899	0.56094098	0.53570098	0.19414701	0.42841801	0.410813	0.126913	0.090444997	0.16876701	0.54113001	0.22929101	0.132495	0.62966597	0.26080099	0.22174799	0.59752899	0.26114401	0.53026801	0.23760299	0.19883101
0	1	0.82279402	0.195994	0.660321	0.67681003	0.25983	0.69586498	0.75657099	0.69825602	0.549178	0.19861799	0.216856	0.186157	0.165648	0.87267298	0.55359602	0.59912401	0.241798	0.73485798	0.29712701	0.263973	0.19816101	0.47451001	0.284646	0.90133101	0.172308	0.310572	0.363161	0.263621	0.214166	0.219319	0.29462501	0.274872	0.231196	0.29816499	0.22934	0.39667001	0.743819	0.69852901	0.176294	0.26657999	0.75214201	0.293726	0.35354999	0.46413001	0.33430099	0.66617203	0.179712	0.29512301
0	1	0.73351997	0.85211903	0.57776898	0.633959	0.79778397	0.75095499	0.457625	0.82046998	0.172517	0.219531	0.221278	0.266451	0.25803399	0.69624001	0.29790601	0.63107902	0.19788501	0.78980798	0.199044	0.30595499	0.30055699	0.190749	0.32139301	0.760185	0.11362	0.236488	0.39010501	0.056448001	0.25193501	0.30890399	0.54683298	0.275271	0.280285	0.191882	0.34208801	0.205787	0.36365601	0.65796298	0.34670299	0.226226	0.78109199	0.33526501	0.36560401	0.582744	0.32294899	0.69514602	0.25506601	0.25964099
1	1	0.70385897	0.31328201	0.59051698	0.60642898	0.44743299	0.80284601	0.57867301	0.61537302	0.458958	0.237405	0.52727598	0.67827201	0.42984101	0.74217802	0.49703199	0.58485198	0.036671001	0.76033503	0.61238801	0.118645	0.433496	0.35777301	0.499019	0.65031099	0.30359501	0	0.186547	0.38358101	0	0	0.63804799	0	0.40325901	0.294994	0.067838997	0.36910301	0.29813799	0.81650901	0.042806	0.325553	0.725501	0.57574701	0.544438	0.356677	0.020245001	0.57899201	0.41687399	0.079581
1	1	0.778642	0.52846402	0.60983801	0.61137003	0.206549	0.89998698	0.623124	0.62348098	0.31342399	0.012816	0.41086599	0.62374997	0.112884	0.785007	0.37400201	0.755413	0.039769001	0.79445702	0.41363701	0.247648	0.49489701	0.386987	0.54034799	0.70480198	0.337208	0.375166	0.21996801	0.142967	0.051428001	0.16977701	0.362322	0.091987997	0.405884	0.24361201	0.166907	0.37128001	0.32711199	0.90369898	0.064111002	0.341102	0.718768	0.339439	0.340505	0.188848	0.121274	0.58602101	0.390275	0.15882801
1	1	0.83760101	0.54327399	0.69545901	0.622132	0.13145	0.96020502	0.63141203	0.75513399	0.042661	0	0.30151299	0.166098	0.029441999	0.851152	0.076292001	0.80323797	0.048583001	0.85169399	0.048776999	0.266422	0.56575602	0.48097101	0.54372197	0.806669	0.410436	0.50250399	0.22867601	0.113665	0.086869001	0.210805	0.16504499	0.19953801	0.41472399	0.124495	0.26322401	0.40079999	0.68298399	0.95473403	0.25318101	0.48457	0.67518902	0.264341	0.20856699	0.118113	0.50370598	0.59155101	0.270502	0.65109301
0	1	0.81773698	0.481967	0.61137402	0.48998201	0.47153801	0.94652498	0.445683	0.83218098	0.062499002	0.086648002	0.09465	0.120197	0.076939002	0.80049098	0.19033501	0.798908	0.42656001	0.794285	0.14248499	0.19891199	0.59760398	0.81084901	0.41732499	0.84813899	0.29404601	0.50959402	0.255261	0.14862099	0.26639101	0.42075801	0.048124999	0.094613999	0.126561	0.112748	0.201662	0.34269899	0.51778799	0.95069897	0.256854	0.23469999	0.64629102	0.23492999	0.25548899	0.076535001	0.75710899	0.48264799	0.209444	0.68835002
0	1	0.82436401	0.202189	0.53704798	0	0.92597002	0.95745498	0.138739	0.84913802	0.36707199	0.17585599	0.37567699	0.080205001	0.23064101	0.232767	0.119863	0.81603903	0.223464	0.159227	0.27792999	0.29350501	0.60374898	0.29671001	0.790057	0.79006302	0.34457701	0.60101902	0.36777899	0.25079101	0.203981	0.21979	0.26440701	0.243395	0.24305899	0.367782	0.28273699	0.26812401	0.69825602	0.98497897	0.15638299	0.28784099	0.72417098	0.52132797	0.46122399	0.71819699	0.297784	0.60179299	0.219576	0.69099301
1	1	0.78200603	0.30404299	0.47408301	0.49958199	0.37371001	0.79155302	0.40851501	0.70529997	0.44066301	0.16528501	0.20300201	0.230445	0.36695099	0.77312398	0.44306901	0.66992098	0.093277	0.940485	0.29429001	0.15915599	0.811122	0.288748	0.61856002	0.66856998	0.29362801	0.14002401	0.20022	0.41553801	0.036185	0.004378	0.20426799	0.40356901	0.15441801	0.27909601	0.26668799	0.285274	0.31395599	0.84623599	0.24515	0.31001601	0.54774201	0.312006	0.36172199	0.42778999	0.22018801	0.29770601	0.32867	0.196807
0	1	0.718373	0.82835197	0.802329	0.64695001	0.46771899	0.94679201	0.80540299	0.76865101	0.29394001	0.231646	0.35158101	0.0418	0.120622	0.94384903	0.237339	0.80612499	0.116837	0.97460699	0.179572	0.247668	0.55913001	0.241638	0.66819102	0.58707398	0.176531	0.217659	0.248347	0.16152	0.293145	0.229048	0.046558999	0.213092	0.161229	0.25460601	0.25886199	0.140801	0.253667	0.95826602	0.119449	0.168319	0.69860703	0.216922	0.26061201	0.76016301	0.26495099	0.54265702	0.24942499	0.66629201
0	1	0.875938	0	0.78014803	0.81337202	0.12769701	0.79635102	0.51100802	0.85746902	0.227354	0.197937	0.386446	0.097975001	0.21609899	0.83155602	0.51928198	0.73723102	0.039170001	0.046753999	0.232869	0.24134099	0.62991899	0.194271	0.73676699	0.855515	0.208496	0.571141	0.25910699	0	0.188971	0.40076801	0.20375	0.241853	0.230977	0.23835801	0.279778	0.232317	0.67611003	0.90616798	0.454642	0.290822	0.66898501	0.48934901	0.69884598	0.123106	0.19791301	0.27114499	0.28366801	0.24895
1	1	0.82015598	0.290342	0.41419399	0.44130901	0.056423999	0.76738203	0.375617	0.71557099	0.21915901	0.134196	0.16977701	0.109398	0.187167	0.78042197	0.27437899	0.78250098	0.154329	1	0.12657399	0.27816299	0.88677198	0.23294801	0.73062801	0.683514	0.23721001	0.65434098	0.35479799	0.451029	0.48322901	0.43274099	0.17062201	0.67016	0.141403	0.238923	0.28591901	0.229059	0.70400798	0.86295098	0.250236	0.244987	0.52123398	0.26635599	0.22285999	0.485324	0.27372399	0.259406	0.131716	0.61377501
1	1	0.463745	0.237046	0.266155	0.570517	0.37994599	0.76928103	0.42124599	0.51300102	0.389613	0.232109	0.481502	0.62504703	0.34487501	0.466757	0.46573099	0.55514699	0.35252699	0.46443799	0.48372501	0.251643	0.43298399	0.35776699	0.50904799	0.50957602	0.31050101	0.147698	0.445577	0.45103699	0.367924	0.242394	0.47023901	0.41494799	0.41531801	0.35565001	0.121086	0.43988401	0.38408601	0.70491302	0.373274	0.33381	0.583583	0.57616401	0.50304699	0.52391398	0.22170299	0.55183899	0.42025301	0.37369499
1	1	0.31323999	0.21569	0.26382899	0.171615	0.296157	0.43151301	0.35137299	0.31957099	0.37332901	0.22465099	0.38927999	0.39644	0.271328	0.446273	0.46414199	0.4569	0.36216599	0.40905499	0.483264	0.374336	0.42928699	0.333114	0.50955302	0.450241	0.51085198	0.38343599	0.56904101	0.463236	0.47701499	0.397183	0.46741199	0.43926999	0.44075099	0.471966	0.34001899	0.44998199	0.52020299	0.48817399	0.418816	0.33720499	0.46040699	0.57642603	0.48093	0.52513999	0.51444501	0.291154	0.560045	0.41224399
1	1	0.38150299	0.2511	0.51039797	0.30955899	0.34067601	0.43524301	0.44741401	0.481197	0.1088	0.280808	0.361579	0.66229302	0.179451	0.440106	0.35798299	0.62923002	0.27842501	0.68035698	0.31584001	0.45083499	0.45630401	0.322788	0.65627199	0.52741098	0.467406	0.442956	0.52596998	0.242736	0.41824901	0.36645401	0.46281999	0.65256202	0.215284	0.43702999	0.24868201	0.38987201	0.73840499	0.69231898	0.52625299	0.249201	0.44702601	0.52851099	0.277648	0.47365901	0.30082601	0.206459	0.53722101	0.42521599
0	1	0.72218001	0.458184	0.425286	0.40186	0.358008	0.86020201	0.415279	0.88021302	0.20288201	0.189257	0.45087999	0.599204	0.177259	0.57615298	0.53200603	0.89168501	0.13916101	0.190369	0.30625799	0.30449101	1	0.308961	0.26169601	0.33626601	0.129052	0.769723	0.323728	0.265753	0.30320799	0.58270299	0.17367101	0.70536	0.033888999	0.30645099	0.47140101	0.28256601	0.45726001	0.93270701	0.193478	0.309113	0.74511099	0.203146	0.21626601	0.18472999	0.56115699	0.316295	0.12952401	0.235855
1	1	0.80893201	0.28019899	0.51865101	0.447662	0.32480299	0.71346599	0.428709	0.75624299	0.216877	0.329079	0.200571	0.755705	0.14342301	0.46609199	0.175005	0.77171302	0.117616	0.90399098	0.17266899	0.410321	0.83099198	0.20823	0.739227	0.81143397	0.19019701	0.48596299	0.29571599	0.241836	0.46763399	0.329546	0.33920601	0.67171299	0.124767	0.23521601	0.23511299	0.29793799	0.74056101	0.75087702	0.47142199	0.205401	0.45031899	0.27450001	0.22461499	0.450836	0.239641	0.25412801	0.13067099	0.46750501
1	1	0.79402697	0.56493402	0.70753902	0.56242698	0.28672901	0.61321098	0.57132	0.81211901	0.171643	0.558743	0.40182701	0.25062799	0.135875	0.67208397	0.17298099	0.56225199	0.59858602	0.66225803	0.200856	0.362652	0.701087	0.243689	0.48523399	0.781322	0.25869599	0.483073	0.320465	0.24750499	0.29394001	0.42613199	0.35255	0.394521	0.110271	0.35047799	0.228186	0.79983902	0.38339001	0.43755001	0.50484997	0.241593	0.321693	0.34910199	0.233519	0.35992301	0.241522	0.275157	0.211358	0.41191301
1	1	0.80842602	0.26059699	0.56985402	0.53963202	0.35107601	0.64114201	0.49565899	0.792202	0.090666004	0.44353199	0.35003099	0.775617	0.135856	0.42178601	0.16692901	0.76946199	0.055103999	0.86069101	0.176273	0.49883801	0.82507199	0.19148999	0.76225799	0.83755898	0.17573	0.470963	0.287402	0.086635999	0.26196399	0.144887	0.40937799	0.71786499	0.110023	0.230121	0.225371	0.34786999	0.75748903	0.713893	0.54440099	0.193967	0.40799499	0.50242603	0.232677	0.397311	0.20223001	0.195476	0.123828	0.43622401
0	1	0.59837002	0.122225	0.51225901	0.44235301	0.62087899	0.905155	0.38299099	0.71351498	0.139862	0.53981698	0.21872801	0.447539	0.228781	0.3132	0.22059099	0.494863	0.689807	0.79019898	0.135093	0.58927	0.221177	0.26600501	0.27880099	0.62199003	0.29091999	0.49711499	0.313133	0.307006	0.22227301	0.252617	0.28782499	1	0.103159	0.23654699	0.25155199	0.25223401	0.61354297	0.30696899	0.48321399	0.311497	0.81691998	0.307601	0.33346599	0.55201298	0.30263999	1	0.211422	0.297768
1	1	0.75496203	0.82413602	0.407491	0.52794898	0.25550899	0.64051098	0.384096	0.489214	0.50597697	0.62391299	0.356601	0.77921599	0.31901199	0.38502499	0.18263	0.51289397	0.084927	0.82790601	0.60260803	0.429847	0.264283	0.29548201	0.488749	0.61044103	0.212982	0.455553	0.66850799	0.61521202	0.25289899	0.175574	0.519602	0.36231199	0.122996	0.23068701	0.25703999	0.28283799	0.32918	0.58963799	0.48504299	0.237058	0.42387199	0.69701701	0.45507699	0.36367199	0.31191799	0.23009899	0.443838	0.38505399
0	1	0.396422	0.72484398	0.53310299	0.570342	0.15205801	0.50012898	0.53040099	0.27686399	0.77094901	0.73998803	0.48807001	0.64533901	0.59584701	0.220128	0.480901	0.447162	0.566486	0.58666903	0.858868	0.52091497	0.2096	0.23580299	0.21839	0.325553	0.187829	0.14123	0.77695501	0.71297002	0.18921401	0.13489801	0.65569901	0.095936999	0.628178	0.74327701	0.22107799	0	0.225454	0.43070099	0.238438	0.25276399	0.194098	0.776021	0.38260901	0.116861	0.26254401	0.255133	0.62842399	0.19979399
1	1	0.80525398	0.489636	0.76584899	0.667229	0.85391402	0.245795	0.51764297	0.74673402	0.44398201	0.28109699	0.38525599	0.55904198	0.38558301	0.82879299	0.141176	0.27046001	0.216221	0.29636401	0.14851999	0.302174	0.151985	0.11431	0.446134	0.87494898	0.42042401	0.61302298	0.376201	0.176457	0.23808099	0.20401099	0.164033	0.236652	0.437455	0.472886	0.246474	0.19153801	0.81043202	0.25928599	0.29888701	0.257368	0.543935	0.49410999	0.54931402	0.29290101	0.206587	0.25071001	0.32698199	0.45400801
0	1	0.51753002	0.549016	0.67118502	0.65369499	0.12935001	0.483078	0.66871899	0.27154699	0.77508998	0.69444299	0.55829602	0.657556	0.63609701	0.38187	0.80273998	0.37039599	0.056860998	0.009109	0.82815403	0.049669001	0.117856	0.139852	0.057778001	0.177478	0.59288001	0.247832	0.74990898	0.75564402	0.202794	0.158217	0.63597	0.069343001	0.56193799	0.71091098	0.198544	0.66658998	0.175954	0.218408	0.418024	0.128636	0.40127	0.78835797	0.49807999	0.420239	0.131283	0.200068	0.78772098	0.34510601
1	1	0.74680603	0.30633301	0.57618099	0.58250201	0.4777	0.28851601	0.56216198	0.40132999	0.84146202	0.70605201	0.327528	0.59132701	0.61133099	0.53008699	0.248815	0.24907	0.146244	0.430888	0.205	0.44974399	0.161143	0.199494	0.264202	0.79113001	0.57913703	0.50828898	0.38448799	0.14971399	0.75346798	0.26665699	0.38155499	0.233594	0.438333	0.46636099	0.31784499	0.226662	0.545479	0.30383399	0.33146301	0.48255399	0.22713	0.400096	0.58789599	0.275608	0.191512	0.26851499	0.33545801	0.341198
1	1	0.49210799	0.22264799	0.52834302	0.581689	0.35018799	0.492796	0.57933301	0.150859	0.938402	0.88434601	0.31440699	0.894449	0.626001	0.404228	0.37915	0.23544601	0.113139	0.69642502	0.317624	0.80354398	0.19078501	0.30409801	0.20391899	0.32730901	0.58017403	0.33777699	0.38892499	0.148601	0.95324898	0.30458301	0.61383402	0.153998	0.438573	0.161872	0.496124	0.250359	0.33897099	0.31230101	0.58098203	0.53335798	0.159309	0.32651499	0.60315698	0.266707	0.111965	0.276077	0.358475	0.30899501
1	1	0.479265	0.671615	0.35737801	0.40023401	0.30094701	0.558384	0.44112399	0.22322699	0.92629498	0.88694698	0.36306399	0.78632802	0.53651702	0.25320801	0.33353701	0.24411701	0.18525501	0.52029198	0.495536	0.750579	0.182062	0.30196899	0.22602201	0.33212599	0.53073001	0.32729799	0.77194297	0.56231302	0.261911	0.27661699	0.65675801	0.178317	0.26421401	0.20142899	0.29632801	0.247738	0.338016	0.49864101	0.56881702	0.358385	0.240459	0.61920601	0.527089	0.231694	0.28869	0.27437699	0.48935899	0.28431699
0	1	0.79508901	0.74081302	0.761365	0.707057	0.196022	0.52395803	0.75155199	0.657924	0.205538	0.77793902	0.57650799	0.2156	0.17014	0.78788602	0.653009	0.48694	0.20479999	0.247821	0.29814801	0.201933	0.143499	0.25228399	0.77345699	0.71504599	0.529432	0.26136401	0.32303101	0.014069	0.31261501	0.212762	0.29958799	0.232324	0.78611398	0.302589	0.311773	1	0.64986497	0.56451201	0.154645	0.24768899	0.265001	0.101638	0.28828299	0.56107903	0.27695	0.27311301	0.163516	0.089125
1	1	0.455071	0.84433502	0.318441	0.30656701	0.23223899	0.63545197	0.026988	0.33818999	0.89322197	0.887492	0.36813399	0.78366399	0.492486	0.22479901	0.30454999	0.438032	0.548473	0.263468	0.96611398	0.25827301	0.164565	0.30072299	0.248355	0.33449301	0.217317	0.31034201	0.84488201	0.71026897	0.210209	0.26048401	0.66035402	0.186775	0.25695801	0.24192999	0.29546499	0.24624801	0.26439801	0.52501601	0.261639	0.27029899	0.54627103	0.75704902	0.52138102	0.146687	0.33540401	0.274342	0.53252798	0.26856399
0	0	0.69418502	0.38077599	0.82683498	0.72718197	0.204651	0.207279	0.84611797	0.62819099	0.47695801	0.41262001	0.62251198	0.176265	0.67633301	0.049539	0.83682901	0.233484	0.66771102	0.92779899	0.53078902	0.23998199	0.070761003	0.11771	0.63644999	0.30384099	0.772214	0.29971501	0.233797	0.74907601	0.258499	0.19142701	0.78111202	0.209438	0.200239	0.25720999	0.173173	0.115922	0.64425701	0.25066999	0.58504701	0.46847799	0.185963	0.31097299	0.29627001	0.60495299	0.239135	0.39582399	0.82380199	0.25213301
0	0	0.69948	0.59306997	0.73252702	0.82707298	0.72644198	0.128012	0.73888999	0.65447301	0.68563002	0.17072199	0.45833901	0.751104	0.15521701	0.775841	0.499809	0.204496	0.194271	0.15622	0.69941598	0.72139603	0.133854	0.460933	0.20403901	0.752855	0.154099	0.25995401	0.73207599	0.98969001	0.073279001	0.17633	0.55678701	0.165022	0.17861301	0.19009501	0.206323	0.46451601	0.376679	0.19767199	0.22226401	0.147891	0.117879	0.72756898	0.76931101	0.58403897	0.24628399	0.194525	0.567702	0.13935199
1	0	0.72452903	0.73623699	0.76024199	0.85656703	0.162578	0.23654	0.93587202	0.35909501	0.138916	0.409825	0.700122	0	0.85192102	0.83525401	0.51568902	0.17152201	0.172215	0.22759201	0.22877599	0.83765298	0.17382701	0.23737	0.61381698	0.76584703	0.13441899	0.25979099	0.31266299	0.99500602	0.225492	0.224418	0.932087	0.21965601	0.65823603	0.75645602	0.681804	0.614905	0.22993	0.239519	0.17238601	0.25750101	0.19000299	0.162212	0.24483401	0.69235802	0.205266	0.204165	0.80872101	0.076672003
1	0	0.74234998	0.36115101	0.65792	0.52416003	0.26451799	0.041294999	0.66797101	0.45088699	0.78167897	0.65817499	0.73202598	0.65404999	0.53952301	0.52802998	0.69166899	0.15397801	0.086414002	0.44418299	0.78699201	0.19505601	0.133231	0.15334	0.82158297	0.84263998	0.150747	0.206149	0.72963899	0.333859	0.230266	0.172584	0.443858	0.14780299	0.471975	0.33914801	0.172079	0.037264001	0.77779198	0.101282	0.64586198	0.159366	0.167188	0.955217	0.486157	0.88606799	0.44912499	0.175395	0.187884	0.21555901
0	0	0.80115002	0.86324602	0.81305701	0.79658097	0.52313399	0.25371099	0.69356602	0.76153803	0.133111	0.72882199	0.180334	0.188206	0.221147	0.79424697	0.246097	0.159925	0.21215799	0.68060797	0.226678	0.59378999	0.19729701	0.28125501	0.49598399	0.65729702	0.107484	0.89582902	0.370316	0.65043497	0.31126499	0.243618	0.30239001	0.15948001	0.159758	0.29962799	0.239539	0.72319102	0.711299	0.29272601	0.27638099	0.25778601	0.51142102	0.25034499	0.315171	0.50325501	0.27970499	0.308718	0.25674799	0.49301299
1	0	0.73138797	0.60800397	0.768448	0.66987801	0.283999	0.158253	0.78876001	0.43457201	0.77518201	0.67495197	0.61540699	0.332421	0.61699998	0.71695399	0.69403499	0.290198	0.366236	0.539801	0.66928703	0.22949	0.254619	0.16445699	0.80294001	0.805516	0.54345798	0.60126001	0.473019	0.64867997	0.219988	0.157782	0.302246	0.079026997	0.44410399	0.310114	0.215913	0.028004	0.450533	0.453273	0.71849102	0.12972	0.242771	0.543989	0.32517999	0.68572301	0.37198299	0.126939	0.177229	0.33675
0	0	0.86132699	0.49106401	0.71170998	0.71529198	0.120929	0.14973	0.491575	0.73579502	0.199873	0.66475499	0.33408099	0.151724	0.190299	0.946908	0.25212499	0.176566	0.165319	0.62579399	0.26044399	0.26980099	0.148865	0.522901	0.82005501	0.95653099	0.080401003	0.63510197	0.29098001	0.192278	0.482196	0.53941399	0.715446	0.189456	0.033704001	0.031978998	0.224848	0.149102	0.82498699	0.288973	0.46701401	0.27036801	0.19341201	0.1118	0.53083599	0.88295102	0.297979	0.065407999	0.184328	0.56019998
0	0	0.85123998	0.552939	1	0.87696898	0.72676003	0.27509901	0.87695301	0.64314502	0.152925	0.196503	0.179107	0.63983202	0.24634799	0.95237201	0.30588001	0.23665801	0.249259	0.57829601	0.19793101	0.29611501	0.25922301	0.133248	0.69914299	0.59791303	0.234266	0.169884	0.37957901	0.25481701	0.462818	0.65869302	0.30784199	0.21882901	0.23654699	0.24010099	0.30244201	0.260928	0.52126998	0.133653	0.52323598	0.31437501	0.21840601	0.32450601	0.35369	0.87241501	0.34311399	0.50131202	0.34898001	0.30404201
0	0	0.589764	0.094683997	0.844037	0.76481497	0.224161	0.149037	0.92295402	0.35367501	0.152559	0.63477498	0.78947598	0.215574	0.76457697	0.823771	0.86369699	0.13307001	0.111057	0.60386401	0.28937	0.720667	0.208257	0.17370801	0.28470901	0.32817101	0.91666901	0.26657099	0.18654799	0.252285	0.32913899	0.284237	0.736633	0.087768003	0.229417	0.30113101	0.91589099	0.15919299	0.270917	0.200215	1	1	0.178764	0.15760601	0.286479	0.73251897	0.27867299	0.258203	0.59548599	0.205477
1	0	0.438281	0.51868898	0.58876199	0.64624399	0.67383802	0.30209199	0.799151	0.229508	0.69171202	0.37548801	0.66573399	0.42086601	0.694947	0.76509303	0.477727	0.36722299	0.173941	0.40785101	0.28421301	0.74730998	0.24034999	0.27241001	0.225796	0.60571599	0.27905899	0.29782099	0.55721003	0.67723399	0.25324601	0.27156299	0.80404103	0.21213301	0.424355	0.64987499	0.61345798	0.53977901	0.236348	0.257393	0.32836401	0.33026499	0.32815799	0.307749	0.637088	0.151621	0.260746	0.20751899	0.80732	0.085565999
1	0	0.68841702	0.57545	0.720837	0.70685798	0.66572601	0.191687	0.674384	0.54297698	0.175586	0.550201	0.71515602	0.53885102	0.101105	0.753932	0.72700202	0.14553399	0.42585501	0.597148	0.21879999	0.235899	0.17062201	0.232804	0.59224999	0.777619	0.36995301	0.278474	0.31853399	0.162002	0.162801	0.51270998	0.50627297	0.115133	0.191622	0.22300901	0.62934202	0.15770499	0.592251	0.235291	0.59368098	0.67503798	0.183301	0.63592601	0.54297101	0.58677799	0.268098	0.18918499	0.24902099	0.239397
0	0	0.55121303	0.42431399	0.77788001	0.72283798	0	0.17732801	0.77317202	0.63375998	0.78720999	0.60461098	0.63159901	0.62944698	0.399598	0.651972	0.654751	0.127618	0.44131899	0.57663399	0.1978	0.63816899	0.201511	0.051601999	0.21426	0.26428801	0.065132	0.20204	0.91038197	0.46164599	0.740049	0.59671599	0.49644801	0.155651	0.454615	0.214038	0.150098	0.146446	0.189753	0.199678	0.63917702	0.229892	0.186483	0.63744903	0.56892103	0.430318	0.60992599	0.24176501	0.072706997	0.048597999
1	0	0.371883	0.47013301	0.65887201	0.63312501	0.387041	0.52469802	0.72222501	0.224291	0.55202198	0.35040501	0.61279798	0.48360899	0.594495	0.47966301	0.53961498	0.33744299	0.40451401	0.39031801	0.53079498	0.37652099	0.073391996	0.162045	0.089824997	0.21745899	0.57715702	0.49838901	0.86929101	0.535546	0.087474003	0.48011699	0.54168397	0.077252001	0.38709	0.78286999	0.52357101	0.104092	0	0.141559	0.57198101	0.42336699	0.53509003	0.68065101	0.36557001	0.45215699	0.43011001	0.44091299	0.638695	0.381533
0	0	0.35512799	0.354882	0.674981	0.64687699	0.504915	0.67153603	0.749937	0.27864999	0.47605601	0.29424199	0.62264198	0.68695599	0.76881498	0.166316	0.83555102	0.468577	0.049582999	0.59100598	0.208258	0.246841	0.113468	0.16264901	0.206624	0.49376801	0.69300097	0.268372	0.18250699	0.72424901	0.249558	0.50265402	0.706433	0.074239001	0.53800601	0.226537	0.76085401	0.16175599	0.27283499	0.094818003	0.752249	0.079562999	0.56494802	0.102128	0.758385	0.056986999	0.270064	0.463622	0.81206	0.192817
0	0	0.489043	0.68581402	0.74610001	0.79307902	0.155801	0.71143901	0.843777	0.32888401	0.315115	0.099092998	0.72073901	0.57607901	0.89011502	0.77446598	0.85764498	0.41531101	0.108259	0.56662899	0.044229999	0	0.17157599	0.21049701	0.54970002	0.56380498	0.89739001	0.210548	0.26783299	0.37533	0.23185401	0.19619299	0.72095102	0.065546997	0.133415	0.207853	0.75845599	0.024158999	0.133727	0.548877	0.85352701	0.478522	0.58495802	0.44543701	0.176322	0.56315202	0.182014	0.471432	0.366788	0
1	0	0.71491402	0.69803202	0.72833598	0.71899402	0.50568199	0.38508201	0.75147498	0.43302801	0.13025799	0.67307401	0.66629702	0.25031099	0.55332297	0.76370698	0.722269	0.31108701	0.52147299	0.54391003	0.161962	0.257503	0.228304	0.20766699	0.731435	0.77641702	0.40094399	0.50540799	0.25849	0.63888198	0.165223	0.40065101	0.35556501	0.072439998	0.132425	0.17678601	0.62572098	0.115679	0.48726299	0.51024503	0.62934899	0.036047999	0.22382601	0.431409	0.530213	0.61311197	0.14311799	0.130226	0.201708	0.29014999
1	0	0.72840399	0.75317901	0.799142	0.77702999	0.49057201	0.47953501	0.81650299	0.321567	0.122561	0.67535102	0.612535	0.093016997	0.62095898	0.76645303	0.704925	0.46025199	0.58516097	0.54286402	0.159677	0.27024499	0.4465	0.16574199	0.73329598	0.776039	0.56989902	0.61614299	0.242751	0.65733403	0.21591701	0.145919	0.078477003	0.070882998	0	0.157956	0.580001	0.024541	0.42166901	0.54763103	0.76940501	0.017134	0.375231	0.122024	0.179014	0.63634801	0.053091999	0.117022	0.13420101	0.34154001
1	0	0.370269	0.43302599	0.58704197	0.626176	0.58153099	0.49421901	0.65112603	0.22282501	0.597045	0.317424	0.61451799	0.814632	0.50511998	0.56745797	0.50364399	0.37898901	0.238114	0.46558899	0.40533599	0.290317	0.23171	0.18472099	0.100042	0.351587	0.50252497	0.49116001	0.863074	0.44297701	0.14895201	0.331788	0.561369	0.077395	0.26912001	0.37266201	0.42456701	0.25471899	0.163059	0.23707099	0.42325699	0.40062699	0.51525199	0.68834001	0.65067101	0.140384	0.37609199	0.421065	0.61508203	0.350146
0	0	0.74298197	0.28633401	0.71915501	0.640845	0.57138699	0.69753802	0.58167303	0.51514202	0.27775699	0.29858899	0.41548699	0.341158	0.14974201	0.75922197	0.50566399	0.7816	0.71122903	0.159555	0.105291	0.116647	0.861085	0.36872199	0.80286902	0.810745	0.027279001	0.52427697	0.28823701	0.063987002	0.25941399	0.228398	0.092509001	0.63269103	0.18053199	0.080828004	0	0.128107	0.55885899	0.75895	0.55158699	0.19639499	0.368249	0.38128501	0.26802501	0.64357901	0.200155	0.24835899	0.121332	0.42550701
1	0	0.41100499	0.30880499	0.60000801	0.72460699	0.89578402	0.44119099	0.62379599	0.261567	0.703987	0.24616501	0.612679	0.72694898	0.54703802	0.72303498	0.53907502	0.43890399	0.27060199	0.74246901	0.240585	0.28503001	0.351464	0.30543	0.22269	0.65265298	0.296119	0.57776898	0.77655298	0.35287601	0.27219099	0.15840399	0.56546301	0.075792998	0.14153101	0.28839099	0.54490602	0.30989	0.27052999	0.52868098	0.74523503	0.30781099	0.33689001	0.54474199	0.89536297	0.157205	0.21385901	0.132634	0.134611	0.34177801
0	0	0.58412802	0.43464601	0.78621602	0.81797498	0.128022	0.48248199	0.83451301	0.37719801	0.16463	0.39806801	0.71583498	0.421794	0.75316298	0.55036497	0.72688299	0.45673001	0.169136	0	0.138541	0.70623702	0.494782	0.21875501	0.39471	0.614043	0.62437898	0.19705801	0.323892	0.620242	0.27171201	0.232236	0.696006	0.41900501	0.162622	0.16901501	0.67306799	0.18484899	0.26072401	0.42952299	0.71793002	0.58316201	0.20987	0.124071	0.26910999	0.55995798	0.24409799	0.134941	0.88017601	0.129994
0	0	0.70895398	0.62184203	0.79333401	0.74584001	0.89904398	0.76662898	0.68228799	0.61337203	0.216268	0.126289	0.46665001	0.079521999	0.23131201	0.76089603	0.401342	0.90164399	0.222266	0.246454	0.276714	0.31348899	0.61902601	0.29054999	0.22405601	0.60175401	0.39828199	0.218068	0.36178699	0.186005	0.34319201	0.25997701	0.20725	0.51034403	0.220551	0.170715	0.177762	0.059200998	0.624663	0.89030498	0.70334601	0.315878	0.084270999	0.192817	0.35219601	0.37663901	0.34423801	0.265517	0.312857	0.40300399
1	0	0.35793799	0.237446	0.57449698	0.60044199	0.91703898	0.430731	0.59354103	0.182299	0.75506598	0.22502799	0.61469799	0.87181598	0.495101	0.66955	0.46241099	0.403799	0.188106	0.78455901	0.34520599	0.28720701	0.30541199	0.32820699	0.104835	0.370305	0.27972999	0.36565799	0.84429902	0.206673	0.321026	0.31247899	0.57530802	0.207533	0.19375101	0.30150199	0.35465401	0.312554	0.243258	0.263778	0.37055901	0.34992999	0.329788	0.713723	1	0.124572	0.27193901	0.20755801	0.136205	0.34457299
0	0	0.46064299	0.67863703	0.77337199	0.81729901	0.33752099	0.58375603	0.78677499	0.057131	0.479399	0.70274401	0.61385602	0.58335	0.67659098	0.76223999	0.85887498	0.39870599	0.48924699	0.228302	0.721533	0.17341401	0.13752601	0.253335	0.47857201	0.46845201	0.88719797	0.22944801	0.16877501	0.393096	0.294294	0.18805	0.56900299	0.183778	0.49515399	0.078766003	0.24039	0.103579	0.165061	0.38593599	0.809084	0.25404599	0.36534601	0.47837201	0.58398098	0.182436	0.180535	0.19759101	0	0.236562
1	0	0.45394701	0.26751301	0.33312199	0.47118199	1	0.68304503	0.42263001	0.25425801	0.29021001	0.228157	0.38593501	0.79193801	0.26217899	0.74514699	0.349433	0.68801302	0.30650899	0.95978701	0.38744399	0.299528	0.350045	0.366512	0.37180999	0.38817301	0.370801	0.39572099	0.47530699	0.38153699	0.32490799	0.281497	0.32827401	0.15237699	0.261742	0.20202801	0.380294	0.325526	0.383167	0.61181498	0.42835999	0.37810099	0.37657499	0.338682	0.80494303	0.34845099	0.42687601	0.30916601	0.331159	0.28486699
1	0	0.30385599	0.14424799	0.59904999	0.581985	0.71912003	0.59608197	0.63883799	0.189071	0.76058298	0.207949	0.623945	0.798105	0.54860198	0.24168199	0.49660701	0.30186099	0.181486	0.60311002	0.58042198	0.292579	0.18948799	0.31588101	0.19348501	0.18716501	0.57522398	0.27121699	0.84387499	0.41459399	0.27080601	0.276961	0.67844099	0.281468	0.214073	0.194351	0.49033299	0.22816899	0.20738	0.100571	0.28153801	0.274661	0.412696	0.74263299	0.954916	0.116552	0.22185899	0.76322502	0.16321801	0.27088699
1	0	0.70053703	0.279102	0.430801	0.58092201	0.84219199	0.684021	0.662691	0.54676998	0.251169	0.42958799	0.39352199	0.69176698	0.29495299	0.74107701	0.438281	0.69960898	0.075182997	0.84570402	0.271083	0.41508001	0.39512199	0.30961099	0.66917902	0.741669	0.38030499	0.441174	0.47068	0.36754301	0.308229	0.32517701	0.337706	0.073201001	0.22755399	0.28673601	0.39633799	0.53870201	0.43572599	0.63380003	0.51843101	0.380454	0.409491	0.38586599	0.80485398	0.493287	0.20099901	0.23482201	0.249202	0.48778099
1	0	0.419085	0.881019	0.69028503	0.64472997	0.29100299	0.64259201	0.722857	0.00092	0.070929997	0.51111901	0.59324902	0.56650299	0.59641999	0.150098	0.65188003	0.63779098	0.62347603	0.79019302	0.166549	0.83705199	0.43787301	0.243719	0.119753	0.32298499	0.47983599	0.28212801	0.32283801	0.81845403	0.23878001	0.24747901	0.54610503	0.178534	0.463927	0.215662	0.149149	0.62295997	0.28994599	0.51751202	0.58796602	0.161221	0.34334999	0.22332101	0.250476	0.459714	0.21427	0.29009101	0.77996701	0.188768
0	0	0.66329098	0.521891	0.654504	0.76425099	0.463929	0.74607098	0.69741797	0.28820801	0.457257	0.541085	0.55453998	0.385131	0.52239299	0.753887	0.474841	0.821491	0.61715198	0.68354201	0.080894999	0.73284602	0.48666501	0.15694	0.104921	0.28491199	0.35051599	0.19924	0.25815099	1	0.451626	0.182567	0.63622701	0.071847998	0.073114999	0.55697101	0.179371	0.021605	0.12786999	0.64764202	0.47589099	0.49493799	0.111861	0.353104	0.251421	0.51153398	0.345689	0.214635	0.67049003	0.115762
1	0	0.41777	0.162549	0.66488302	0.58724201	0.28768301	0.66278797	0.71134299	0.076990999	0.233808	0.18062399	0.62339199	0.64984798	0.60071802	0.19067501	0.64238203	0.27403399	0.49446899	0.681301	0.64202303	0.41446599	0.219126	0.190323	0.13702001	0.176383	0.49845299	0.255301	0.63067102	0.75035	0.222223	0.22292601	0.564969	0.57276797	0.645235	0.21218599	0.409742	0.31459501	0.26916501	0.363879	0.23992699	0.16366801	0.43457699	0.51437902	0.302295	0.22128201	0.214332	0.445999	0.444233	0.19170401
1	0	0.68473703	0.83580399	0.710132	0.77108598	0.22220799	0.67099601	0.73186898	0.48405901	0.040424	0.50150698	0.51370901	0.40555599	0.55824298	0.338265	0.56159103	0.68776202	0.162221	0.56097102	0.13584401	0.53294802	0.46094501	0.213964	0.47017601	0.74010599	0.41177699	0.48600599	0.31920201	0.78594798	0.234429	0.30316299	0.53050202	0.121975	0.23461699	0.29120001	0.315586	0.633578	0.55125397	0.54342902	0.72044402	0.32361701	0.41268101	0.30015799	0.231409	0.50352699	0.18649	0.26359099	0.57436299	0.46009099
1	0	0.73015702	0.29052001	0.72370398	0.78510201	0.179103	0.70463401	0.74592799	0.55879003	0	0.458738	0.427131	0.100406	0.33411801	0.72715402	0.51923901	0.70896697	0.072429001	0.040281001	0	0.47035801	0.48694101	0.208047	0.84819698	0.78760099	0.39518201	0.65460002	0.30375499	0.35190299	0.21980099	0.394806	0.50865	0.038445	0.15331601	0.53887802	0.42281201	0.63944101	0.70382297	0.637739	0.794487	0.390378	0.421626	0.40007299	0.231066	0.55360299	0.13096499	0.233593	0.178159	0.51248401
1	0	0.643417	0.48761001	0.36369801	0.51040399	0.94329298	0.69714898	0.47110799	0.384866	0.30968601	0.217329	0.39750299	0.26395401	0.32468	0.74804598	0.419011	0.638906	0.157958	0.816652	0.38593999	0.290447	0.451837	0.327526	0.297741	0.68507302	0.33574101	0.41618499	0.360293	0.41312101	0.33622199	0.281977	0.48971999	0.40821299	0.190202	0.214305	0.318874	0.34833899	0.439392	0.627581	0.43895501	0.44996899	0.45811301	0.256448	0.45383099	0.30875301	0.30907199	0.21627399	0.40986699	0.28991199
1	0	0.71344399	0.341589	0.710316	0.57691401	0.273085	0.75127399	0.58860201	0.55715102	0.067891002	0.34075999	0.448625	0.227539	0.34803501	0.727826	0.52841997	0.65390301	0.069095999	0.064759001	0.28075799	0.406037	0.50049299	0.24729601	0.698623	0.71205997	0.329685	0.65204298	0.27874899	0.438297	0.27640101	0.32410201	0.50876403	0.060079999	0.173876	0.416282	0.376553	0.385438	0.57175899	0.654284	0.74933302	0.418102	0.50050402	0.38182601	0.256897	0.33199501	0.18743201	0.179252	0.49692401	0.365646
1	0	0.70229203	0.96293098	0.52873403	0.52744299	0.40497601	0.78026098	0.56017703	0.54872501	0.34643799	0.20930301	0.49789399	0.23517001	0.457816	0.75762498	0.56241798	0.62043798	0.048153002	0.150205	0.37694299	0.272787	0.51884001	0.25072101	0.26151401	0.68745601	0.161167	0.45864001	0.26817	0.45425099	0.357357	0.28659999	0.50963998	0.43833899	0.18502501	0.26615301	0.217996	0.34862599	0.45965299	0.66941702	0.69536299	0.46258301	0.679681	0.25618401	0.26938099	0.101866	0.277381	0.119753	0.58088499	0.31285399
1	0	0.086701997	0.12874401	0.63750798	0.57142103	0.156068	0.76686001	0.71037602	0.19935299	0.78231603	0.140028	0.66157001	0.75935799	0.601605	0.199853	0.57284498	0.26267001	0.145392	0.56464201	0.66631001	0.37029499	0.18416999	0.097892001	0.21515401	0.161897	0.58702803	0.24015699	0.73892403	0.74290001	0.159614	0.17763001	0.689017	0.82625902	0.71856397	0.17878	0.60937202	0.089483	0.181454	0.072688997	0.23894501	0.19583	0.51812202	0.78921402	0.80038297	0.073926002	0.214634	0.91328001	0.43545401	0.19431899
0	0	0.29572901	0.47136599	0.68603802	0.63540202	0.61206698	0.31394199	0.78472102	0.098862998	0.55564702	0.50831199	0.82017201	0.128217	0.845137	0.55512702	0.81468302	0.511608	0.444987	0.20541801	0.220415	0.63226002	0.107495	0.25769299	0.064245999	0.32394901	0.58227199	0.271862	0.094848998	0.51343101	0.646433	0.18542901	0.76359302	0.208315	0.098586001	0.67831099	0.83538997	0.13421001	0.26278701	0.272508	0.66991198	0.72489399	0.032226998	0.57394099	0.27137399	0.023146	0.233705	0.20446	0.68218499	0.157711
0	0	0.483356	0.18592601	0.70696002	0.84140903	0.18466701	0.69589698	0.85375297	0.158262	0.19024201	0.59350801	0.724729	0.18864	0.92160702	0.391864	0.842498	0.50454497	0.217108	0.25321499	0.24888299	0.58577102	0.190247	0.104357	0.26268899	0.240913	0.90737599	0.49532899	0.363628	0.67415899	0.27965301	0.198751	0.88931	0.162972	0.078625001	0.19126099	0.64756501	0.185671	0.13517401	0.524607	0.79988199	0.65560901	0.467803	0.225283	0.305897	0.58138603	0.26736599	0.27682799	0.95636302	0.227948
1	0	0.84119701	0.80091399	0.716003	0.66346502	0.25698301	0.72068501	0.51810902	0.591703	0.082673997	0.44880599	0.40126899	0.511657	0.382469	0.52137297	0.150013	0.64641303	0.367643	0.45557201	0.223454	0.40521699	0.43759701	0.28528801	0.36591101	0.64830101	0.29959199	0.28224501	0.34178999	0.62627602	0.36872101	0.27154499	0.54281801	0.23361599	0.19604	0.179161	0.145321	0.34134299	0.66222501	0.58845401	0.56652999	0.235054	0.68934202	0.26217899	0.25853601	0.64525998	0.25090501	0.291235	0.69028401	0.25861201
0	0	0.21394899	0.22738101	0.79745799	0.75512099	0.176515	0.305325	0.86181998	0.16059899	0.208878	0.237422	0.78164399	0.26603299	0.81823897	0.14171501	0.78652602	0.17917299	0.70851803	0.48750499	0.31736901	0.73331302	0.298738	1	0.22220799	0.356949	0.728055	0.320721	0.207877	0.99650598	0.361756	0.246503	0.920277	0.26936001	0.117583	0.24742299	0.64169598	0.077886	0.29917499	0.235687	0.305179	0.313604	0.29474601	0.32166201	0.37776899	0.077404998	0.26494199	0.34345201	0.86153001	0.12534299
1	0	0.452719	0.830571	0.68178397	0.61828101	0.28452301	0.47137401	0.84211999	0.078033999	0.091917001	0.35295999	0.64328903	0.57487702	0.80108303	0.201001	0.815292	0.35234499	0.51728302	0.52162302	0.19019	0.803774	0.32284799	0.272506	0.22751901	0.33538401	0.59886402	0.32127699	0.319841	0.68445599	0.304672	0.24647801	0.94824302	0.23707999	0.43694001	0.196317	0.280985	0.542023	0.28261799	0.48878199	0.35572001	0.26441801	0.32303801	0.34036601	0.28999901	0.44768	0.240894	0.308826	0.81160802	0.26611099
1	0	0.87776798	0.46763301	0.74941498	0.67775398	0.21263701	0.75240898	0.507245	0.60392302	0.27937001	0.24002901	0.223644	0.223085	0.25776401	0.76409	0.116938	0.65392399	0.13686	0.268691	0.33118701	0.315947	0.298421	0.31502101	0.722507	0.98507601	0.20309199	0.28249499	0.412516	0.198668	0.37478301	0.31044501	0.33995199	0.27626699	0.192458	0.15391301	0.144798	0.183864	0.78218198	0.767461	0.25681701	0.31336701	0.76265401	0.28584599	0.29345801	0.84842902	0.28818899	0.29572299	0.29932001	0.32618299
0	0	0.52417701	0.20140401	0.46534601	0.64199603	0.89314699	0.25692001	0.504453	0.230735	0.26750499	0.98559803	0.291814	1	0.32513201	0.63707799	0.38972801	0.22902299	0.80671602	0.84929001	0.348077	0.327319	0.34207401	0.37972301	0.38424301	0.43323499	0.33995199	0.27402601	0.348562	0.56440401	0.41368201	0.342565	0.24552999	0.292364	0.340608	0.17461	0.33382601	0.26370299	0.353827	0.35377499	0.388531	0.27240199	0.33912799	0.44412699	0.35783201	0.30747601	0.40922001	0.288517	0.39456901	0.38921401
1	0	0.45456299	0.239948	0.67006397	0.47576901	0.259096	0.41007501	0.89566803	0.47108999	0.211253	0.078281999	0.828098	0.67970902	0.90039003	0.29666001	0.858769	0.311012	0.13348	0.292496	0.266298	0.33049399	0.30012801	0.293412	0.247583	0.34516999	0.8811	0.36714399	0.234321	0.321704	0.36589301	0.245527	0.99611503	0.27805799	0.27449301	0.172047	0.856538	0.30151701	0.26496699	0.269261	0.274685	0.35227299	0.303258	0.78824198	0.32928401	0.155894	0.26839501	0.31232801	0.946235	0.335567
0	0	0.46004	0.61557198	0.745637	0.72189999	0.366128	0.22511899	0.88158	0.38299799	0.198373	0.67612398	0.84767199	0.58788103	0.93774301	0.081184	0.81906402	0.24697401	0.129816	0.115891	0.22991399	0.66247702	0.183585	0.24499699	0.25668499	0.32831401	0.82450998	0.30908	0.32390001	0.237158	0.136702	0.14136501	0.98071599	0.215841	0.20195	0.169563	1	0.14470901	0.2124	0.28325099	0.88497102	0.98945498	0.237087	0.31077	0.28090999	0.01216	0.25351101	0.27745399	0.85100299	0.212624
1	0	0.52947998	0.56384701	0.613415	0.72260702	0.296453	0.066032	0.76986998	0.356062	0.74276102	0.63897699	0.593633	0.68483698	0.607759	0.64073598	0.74219102	0.050689999	0.079746999	0.344542	0.81278002	0.54719198	0.120993	0.041820999	0.52079999	0.57213801	0.636998	0.18223999	0.731951	0.58779103	0.158941	0.097855002	0.668854	0.095936999	0.59148198	0.088101998	0.722709	0.081693001	0.15865099	0.079677001	0.757025	0.572074	0.080169998	0	0.60316598	0.081159003	0.71603	0	0.74331599	0.152796
0	0	0.647277	0.711909	0.80514199	0.77610397	0.80711299	0.140708	0.82504702	0.560085	0.17871501	0.83200097	0	0.69663203	0.21352901	0.45499501	0.36347201	0.212026	0.65431702	0.45899099	0.112066	0.88418198	0.21615	0.231419	0.151638	0.300154	0.76575899	0.756235	0.302513	0.86680001	0.26629901	0.254094	0.56188899	0.200066	0.20149601	0.20575701	0.60793501	0.101003	0.25566399	0.164352	0.70782799	0.235108	0.64304298	0.13094801	0.30630001	0.253773	0.29437399	0.238085	0.184513	0.33216801
0	0	0.65899098	0.71427602	0.66987997	0.73650599	0.77936798	0.141313	0.80921298	0.60527402	0.37277699	0.164499	0.73016298	0.51573801	0.67441499	0.74373001	0.87006301	0.204668	0.186225	0.69361001	0.245115	0.69043303	0.17146	0.19891199	0.193435	0.21803901	0.85799402	0.43072799	0.28589201	0.66504002	0.20876899	0.21762601	0.748541	0.14822	0.052090999	0.050500002	0.50017798	0.21353599	0.26554599	0.27920899	0.71163499	0.242696	0.115393	0.56112599	0.238282	0.56123501	0.18986	0.158584	0.50659198	0.196257
1	0	0.65934098	0.36971101	0.613967	0.60456598	0.27893201	0.187538	0.85897201	0.26651499	0.70280898	0.54936302	0.78207397	0.51550698	0.53288698	0.58429599	0.86835402	0.119398	0.054644998	0.161916	0.065431997	0.729092	0.107043	0.221341	0.76225299	0.68814898	0.75709301	0.236146	0.75814599	0.63119102	0.105438	0.055454001	0.90104902	0.129981	0.13154399	0.058972999	0.72430801	0.050957002	0.244515	0.159399	0.67080098	0.76600802	0.17379101	0.20294601	0.247196	0.49761799	0.59760797	0.36899301	0.87232703	0.41755801
1	0	0.59051901	0.48771599	0.61946702	0.614999	0.70302802	0.108398	0.81986803	0.28095701	0.74453503	0.59231597	0.74327999	0.69436002	0.56570601	0.25721899	0.31413701	0.107636	0.298383	0.27435499	0.115688	0.70534402	0.116119	0.17413899	0.46031001	0.63798302	0.32909599	0.229311	0.831155	0.59492803	0.083166003	0.069908001	0.78573698	0.045876998	0.20112699	0.189235	0.63341397	0.145937	0.20852301	0.171369	0.63318801	0.68559802	0.166123	0.448369	0.350306	0.45231801	0.28843901	0.178591	0.87490702	0.329395
1	0	0.65353203	0.56657302	0.63505602	0.66214699	0.65569299	0.160493	0.80148703	0.29976299	0.70635599	0.71275198	0.55403101	0.56165498	0.62371898	0.55299902	0.52653497	0.049116999	0.10365	0.51566398	0.16258501	0.69377798	0.111085	0.189704	0.67371798	0.59060699	0.43142	0.229405	0.82616401	0.54729998	0.094852	0.105943	0.88499397	0.12577499	0.45504299	0.078328997	0.65908599	0.094718002	0.233495	0.15978	0.513717	0.70851898	0.161615	0.31940299	0.45867801	0.27455699	0.24854	0.29803801	0.87642801	0.209978
1	0	0.52418703	0.71090502	0.64148498	0.76871097	0.71046603	0.098742001	0.77646798	0.377931	0.817729	0.73250002	0.53188401	0.71282601	0.69762599	0.038323	0.25919801	0.031536002	0.446803	0.560736	0.71140999	0.68809497	0.158795	0.163543	0.17748	0.42951	0.144536	0.22064599	0.83638299	0.470631	0.075787	0.164823	0.73259801	0.004965	0.496209	0.48629799	0.607333	0.163958	0.191402	0.17214499	0.44447899	0.60229099	0.12549201	0.77676702	0.50976598	0.152262	0.19131701	0.128043	0.89080697	0.197418
1	0	0.50545901	0.67679799	0.74203098	0.64692199	0.54359102	0.14264201	0.80008698	0.24319801	0.298044	0.35411301	0.80335802	0.72060603	0.71045101	0.34386301	0.28114599	0.070927002	0.25758499	0.567617	0.63694501	0.54141402	0.24295899	0.206985	0.1982	0.374551	0.69072801	0.248383	0.64367002	0.50312299	0.096254997	0.24814799	0.750539	0.117296	0.64485598	0.22904401	0.64342898	0.16480599	0.25485101	0.188042	0.68509603	0.29223499	0.16850799	0.552423	0.383551	0.17629801	0.27845699	0.198603	0.93283898	0.26348099
1	0	0.39902499	0.65552598	0.58672202	0.44433901	0.735636	0.23706201	0.949301	0.198166	0.34195	0.41395101	0.79190999	0.580787	0.75580299	0.59180802	0.82372999	0.121059	0.399095	0.16512001	0.075436004	0.70685703	0.088536002	0.25762999	0.40590101	0.42045599	0.77463102	0.217629	0.32909501	0.27625301	0.2035	0.146089	0.911349	0.15615	0.13238101	0.077114001	0.74217099	0.152869	0.275112	0.215812	0.50225103	0.49131501	0.18520901	0.909661	0.73653102	0.38841999	0.54163897	0.31525299	0.212503	0.277291
1	0	0.55281299	0.60626698	0.58027703	0.67719603	0.61367297	0.053594999	0.71001297	0.49673301	0.75432003	0.64190698	0.480156	0.677221	0.573057	0.60913998	0.68735898	0.050002001	0.19221801	0.388203	0.81139499	0.25567201	0.123104	0.11223	0.48267499	0.60106498	0.53075999	0.56419498	0.691854	0.42045799	0.25773501	0.15558501	0.659401	0.107528	0.607261	0.108127	0.64643699	0.39203399	0.170149	0.21987499	0.37811199	0.35331401	0.34513801	0.53135002	0.60386801	0.15874501	0.66452497	0.40307099	0.60313201	0.171538
1	0	0.62424499	0.613056	0.52918601	0.56146401	0.80563098	0.048441999	0.60409498	0.68684798	0.77536201	0.64613003	0.41986701	0.66526699	0.140119	0.032779999	0.62074602	0.044062	0.51745403	0.489456	0.74486798	0.075842001	0.133063	0.23951299	0.210042	0.64702898	0.42286301	0.669734	0.263787	0.181573	0.25845501	0.206974	0.63321	0.158365	0.80250299	0.75578701	0.19337501	0.61635798	0.193304	0.223425	0	0.21792001	0.35805801	0.62942302	0.743976	0.46917999	0.65192902	0.444648	0.16496	0.185569
1	0	0.440938	0.64183301	0.60486299	0.453316	0.48049399	0.199452	0.86331397	0.30880901	0.60703599	0.38017899	0.82273501	0.66231602	0.87649399	0.646254	0.77758598	0.088325001	0.25400501	0.29739699	0.68611997	0.56616002	0.071700998	0.171437	0.461979	0.55687898	0.75994599	0.202296	0.44482401	0.42678699	0.266343	0.224043	0.91973001	0.096371002	0.47110099	0.13476899	0.786484	0.090019003	0.30817801	0.208644	0.68510997	0.55429	0.160721	0.34843299	0.60518003	0.27304199	0.52013999	0.125332	0.58743501	0.191294
0	0	0.48918301	0.57634598	0.78324401	0.80190903	0.65540498	0.170196	0.86995202	0.42237699	0.710567	0.65919298	0.67086798	0.65460402	0.747814	0.652803	0.64740902	0	0.51911402	0.47252601	0.088175997	0.727144	0.063757002	0.18988	0.49184099	0.43506899	0.59850103	0.082261004	0.71781898	0.53291398	0.194271	0.097378999	0.74048197	0.006219	0.012206	0.34673801	0.64870101	0.113607	0.36831701	0.187372	0.80867398	0.52161199	0.141781	0.20168599	0.59075898	0.15474799	0.15670399	0.145707	0.85123599	0.187409
0	0	0.76918101	0.84690201	0.84890503	0.70670199	0.103069	0.230937	0.81661302	0.76406002	0.097433001	0.165582	0.73529297	0.15027	0.51596397	0.80980998	0.73497403	0.010534	0.75797302	0.20500401	0.247804	0.14316501	0.20366301	0.112462	0.69947302	0.78466898	0.555103	0.198752	0.293116	0.53206801	0.204035	0.492818	0.180856	0.13889199	0.137915	0.250718	0.62422001	0.2209	0.66964102	0.248521	0.78392798	0.230985	0.144714	0.64986902	0.24463999	0.877671	0.25897601	0.2766	0.215949	0.198779
1	0	0.213128	0.69426	0.57804102	0.358013	0.76250303	0.26490501	0.95922399	0.12616999	0.201104	0.207718	0.868936	0.61567998	1	0.648054	0.81325102	0.204524	0.41898701	0.183204	0.20047399	0.58693397	0.065918997	0.29571399	0.25445899	0.36023799	0.81733602	0.204658	0.320223	0.209143	0.293699	0.255447	1	0.17303699	0.147807	0.302863	0.84671098	0.154762	0.34068301	0.33480701	0.46515799	0.32752499	0.18694399	0.95962602	0.73727202	0.289902	0.35444099	0.244414	0.183185	0.203719
0	0	0.73146302	0.102116	0.895495	0.71924597	0.36907101	0.23956101	0.81291503	0.71737701	0.093340002	0.79605901	0.162864	0.83510798	0.52018201	0.35093501	0.176137	0.205854	0.193629	0.70319998	0.231609	0.27187401	0.17168599	0.26142001	0.73122102	0.67630798	0.60210299	0.403337	0.23785099	0.022127001	0.97477502	0.53245902	0.68448502	0.22499201	0.18282001	0.23182	0.77177101	0.227827	0.28795901	0.034334	0.83613503	0.59957498	0.190543	0.14765599	0.094443999	0.68360502	0.300749	0.135005	0.210447	0.42993599
0	0	0.61471301	0.84551501	0.87286901	0.735457	0.58503902	0.28215799	1	0.17356201	0.24320599	0.43378499	0.770006	0.509408	0.80964601	0.79770797	0.79613101	0.076977998	0.235359	0.301467	0.214478	0.63169998	0.210454	0.25912499	0.26292101	0.57427901	0.12888201	0.28148901	0.37515101	0.56222701	0.29562399	0.2181	0.60899502	0.155801	0.19598401	0.216976	0.72652203	0.25770801	0.32897601	0.32255799	0.981758	0.29088801	0.052011002	0.195494	0.317204	0.60908598	0.12665901	0.113016	0.182156	0.30673501
0	0	0.56218898	0.772843	0.82283998	0.84118497	0.149857	0.203895	0.88390797	0.44651401	0.11447	0.001783	0.609047	0.16852801	0.87810999	0.94924498	0.86905998	0.080834001	0	0.118655	0.23229299	0.70366001	0.23401301	0.235301	0.235156	0.25840101	0.95409501	0.464495	0.29235899	0.61942297	0.11182	0.52574098	0.77513301	0.136969	0.404255	0.183024	0.80561	0.72055697	0.28545099	0.24735001	0.92741698	0.810395	0.15615401	0.26181	0.304353	0.24221	0.26758599	0.25968501	0.28670001	0.226789
1	0	0.21975499	0.132002	0.75816798	0.63747102	0.234504	0.206921	0.83517802	0.14800499	0.244325	0.122523	0.87875199	0.72909802	0.736413	0.57782102	0.72849202	0.15764999	0.15111101	0.73040199	0.19619299	0.25308701	0.252918	0.307109	0.20047501	0.36239499	0.706788	0.26425901	0.31615499	0.77691901	0.31946599	0.255997	0.75312799	0.148249	0.86014098	0.14418299	0.69629198	0.243843	0.25887999	0.273229	0.70046699	0.272733	0.23428901	0.420338	0.25185999	0.29140201	0.32365	0.29105601	0.96596903	0.36197501
1	0	0.380927	0.162965	0.734303	0.885791	0.73348701	0.63009101	0.84140199	0.356803	0.326363	0.234806	0.40715101	0.74700803	0.73335302	0.58150202	0.56070298	0.16113199	0.189372	0.68815398	0.21502	0.350263	0.32600701	0.27884799	0.219978	0.498723	0.585455	0.298682	0.31453601	0.31066799	0.31844699	0.233623	0.80287302	0.18502299	0.74901497	0.16315	0.59868598	0.235663	0.40702099	0.57411402	0.65064102	0.215267	0.477492	0.27355501	0.26789501	0.25080299	0.24186601	0.14762899	0.828982	0.17450599
0	0	0.41783899	0.60022998	0.76398897	0.70109099	0.181725	0.145046	0.85790002	0	0.164921	0.14755	0.83963001	0.58864802	0.863388	0.628281	0.795587	0.232463	0.122707	0.75357598	0.25436899	0.68613303	0.189441	0.186408	0.14315499	0.53151	0.77783298	0.300762	0.314426	0.77932501	0.26460499	0.462661	0.73234499	0.234944	0.192488	0.20524	0.78197598	0.22605801	0.312419	0.039839	0.81467497	0.81845802	0.204025	0.58167201	0.303783	0.086792998	0.293569	0.25283599	0.22389799	0.234025
0	0	0.56914198	0.74318701	0.68298101	0.50613898	0.20091499	0.89297801	0.66120201	0.51488298	0.256942	0.63568503	0.141139	0.068301998	0.091128998	0.53207201	0.894961	0.69221503	0.61761999	0.31847599	0.310027	0.53693199	0.26029301	0.27684101	0.097176	0.607054	0.087435998	0.324902	0.404697	0.247161	0.18378	0.216051	0.27009201	0.234796	0.712915	0.320721	0.483253	0.664388	0.263971	0.82531601	0.24527401	0.25577199	0.87192303	0.32410699	0.33861399	0.313088	0.61947602	0.74120098	0.295802	0.32095599
0	0	0.70406199	0.502765	0.54412198	0.58241302	0.60663801	1	0.56860501	0.72797602	0.29760501	0.37946099	0.33127999	0.026911	0.195709	0.90374702	0.49454701	0.817415	0.441897	0.192523	0.024978001	0.201405	0.56087899	0.54448497	0.13105001	0.63182199	0	0.58908701	0.23876999	0.38798001	0.24282201	0.25272301	0.067008004	0.15054201	0.161816	0.51147002	0.112979	0.438059	0.60614198	0.939991	0.261554	0.26787701	1	0.288241	0.247163	0.130059	0.20727099	0.83250898	0.161016	0.58668703
0	0	0.67036498	0.109286	0.78182	0.82279801	0.144728	0.77181399	0.91663003	0.55030501	0.039519999	0.089276999	0.71862799	0.082075	0.62528801	0.78341103	0.95723999	0.497132	0.075420998	0.58872002	0.23713601	0.226276	0.271844	0.193588	0.76644099	0.57853597	0.568416	0.165021	0.28442201	0.183301	0.26699099	0.193306	0.60502303	0.114558	0.15286601	0.223231	0.796808	0.198246	0.385665	0.63113099	0.96405399	0.62304199	0.612198	0.26696301	0.274984	0.18154299	0.266803	0.542656	0.12620901	0.214174
1	0	0.56425297	0.82863498	0.60539299	0.567011	0.191174	0.210647	0.62341601	0.46928301	0.668697	0.81604999	0.59655702	0.69353598	0.484175	0.14671201	0.590442	0.099638999	0.75162798	0.63011301	0.21616501	0.75775599	0.215822	0.19665401	0.13203999	0.27943099	0.42963901	0.25300801	0.222481	0.63386399	0.920371	0.17567299	0.49226499	0.205312	0.429441	0.72880101	0.19551501	0.208961	0.057767	0.26563001	0.34017599	0.040419001	0.125696	0.048106	0.48918501	0.56938499	0.78157598	0.200626	0.77640599	0.138528
1	0	0.46946701	0.17882	0.72124898	0.90907198	0.888399	0.66221899	0.89179599	0.41259101	0.43125799	0.58608699	0.316062	0.77022499	0.69651997	0.589441	0.43820399	0.51589799	0.218261	0.52547902	0.24126901	0.99306202	0.47469899	0.19738901	0.22391701	0.51556802	0.137624	0.30547899	0.26086399	0.174823	0.297124	0.23330399	0.88204598	0.192353	0.19131701	0.16992299	0.48887101	0.211392	0.42681	0.71370298	0.20542	0.106586	0.510113	0.269923	0.92277098	0.24093799	0.174714	0.094094999	0.269389	0.11565
0	0	0.72145301	0.885436	0.95332903	1	0.40408701	0.66821301	0.86587101	0.66375399	0.25306901	0.14387301	0.33775899	0.204363	0.116043	0.82281399	0.487845	0.73347402	0.083417997	0.22571699	0.183439	0.317862	0.61907399	0.26831299	0.12299	0.50060302	0.28088301	0.52754098	0.21530201	0.055578999	0.35362101	0.19133499	0.13231701	0.24940901	0.248358	0.20720699	0.336797	0.177351	0.68158799	0.92165101	0.64109302	0.32642701	0.61188298	0.16373201	0.33304399	0.228533	0.35446101	0.295645	0.32219899	0.27709401
0	0	0.81442201	0.078120001	0.84218198	0.87964398	0.062403999	0.64130199	0.70663202	0.65610802	0.120873	0.106085	0.16845401	0.086808003	0.88321298	0.970761	0.151014	0.63832998	0.060302	0.652192	0.16781899	0.73238099	0.58015698	0.42588601	0.56316	0.758214	0.31639501	0.44721401	0.21002901	0.126321	0.18014	0.141807	0.51093799	0.078953996	0.143861	0.14558201	0.92559099	0.23198199	0.49655199	0.82045001	0.97329497	0.165832	0.58528101	0.20152	0.392326	0	0.192222	0.03813	0.076889999	0.395419
0	0	0.81445402	0.73222899	0.73503798	0.71078002	0.137042	0.55001199	0.74480301	0.457643	0.26215699	0.206351	0.65401202	0.13814101	0.111522	0.84874099	0.67296302	0.53768301	0.732131	0.73581201	0.065348998	0.194204	0.49759001	0.206558	0.86949003	0.861022	0.054207999	0.39559001	0.142452	0.455102	0.21437401	0.110957	0.39622101	0.150267	0.12428	0.071911998	0.45739299	0.041689001	0.72070497	0.68787098	0.78701001	0.035448	0.469506	0.57387602	0	0.57608002	0.079106003	0.21215101	0.114166	0.399813
1	0	0.64583099	0.29061499	0.814807	0.83700001	0.69183302	0.688492	0.81378597	0.50373602	0.160135	0.66646397	0.45555601	0.176755	0.69757003	0.664469	0.234247	0.61249501	0.061005	0.215583	0.079907998	0.79158503	0.67282599	0.169205	0.20498499	0.134955	0.72719002	0.64107299	0.237442	0.80456197	0.27916601	0.203207	0.69970697	0.058005001	0.128875	0.141865	0.54182202	0.181089	0.38833499	0.82227302	0.73521399	0.24894799	0.435496	0.140809	0.18090101	0.186381	0.200983	0.25310299	0.57974499	0.48110399
0	0	0.17982601	0.32108101	0.62303001	0.680695	0.260564	0.45511401	0.77656299	0.093566	0.20249701	0.72476202	1	0.72197002	0.78817397	0.710401	0.92213899	0.27017999	0.16552401	0.50265199	0.286946	0.135134	0.29184601	0.242856	0.31921899	0.41704699	0.28054899	0.34218001	0.30657601	0.230464	0.37749201	0.24517401	0.57209599	0.24767099	0.287981	0.32817599	0.792732	0.243425	0.27918699	0.321484	0.83934999	0.34350401	0.18958201	0.74902803	0.235754	0.29340199	0.248099	0.333424	0.28653499	0.27851099
1	0	0.68403703	0.29802999	0.79174697	0.82916403	0.74743801	0.68990397	0.77261502	0.50581199	0.167862	0.43346801	0.45575801	0.27824101	0.44353101	0.676085	0.31935301	0.62440401	0.012313	0.40404201	0.17009801	0.75072801	0.58080202	0.181805	0.42152101	0.154199	0.69305003	0.59561598	0.20914599	0.686104	0.17891499	0.21163499	0.48964101	0.252754	0.131625	0.153431	0.230315	0.17433199	0.46423399	0.72983998	0.48939401	0.194287	0.31744701	0.29541099	0.17908099	0.448955	0.22142801	0.24992	0.364806	0.494688
1	0	0.47909701	0.596995	0.67527002	0.76078898	0.87588799	0.686634	0.64439797	0.56911701	0.336005	0.346645	0.188737	0.76161098	0.32656899	0.59932601	0.40455699	0.545919	0.47385401	0.51327401	0.27684301	0.58033299	0.63473499	0.25336501	0.23300099	0.437731	0.14824399	0.320472	0.32763299	0.28928301	0.27518001	0.227378	0.32879499	0.26811299	0.21548299	0.24652299	0.37855399	0.27235499	0.491142	0.73482698	0.238482	0.249246	0.51551598	0.222983	0.54907501	0.60763699	0.190438	0.13507099	0.33425799	0.13418999
1	0	0.592228	0.35585299	0.63593602	0.74327099	0.40690801	0.55103099	0.710051	0.51874399	0.39259201	0.62821501	0.59601903	0.55663902	0.38411999	0.28312799	0.55383199	0.321504	0.53300703	0.55774498	0.217957	0.744156	0.35532001	0.190365	0.46955499	0.66264099	0.43024299	0.310343	0.187297	0.63992202	0.519844	0.18515199	0.477786	0.33493701	0.42765099	0.49955401	0.188144	0.197432	0.28919101	0.29161301	0.235772	0.038890999	0.059308	0.194583	0.364948	0.61752403	0.31417799	0.207829	0.76421797	0.467217
1	0	0.70868897	0.343995	0.77289099	0.78541201	0.75533402	0.73783499	0.72223097	0.58578998	0.183899	0.109449	0.586492	0.34795699	0.360066	0.76162302	0.491961	0.73843801	0.010667	0.46956301	0.219474	0.60145998	0.51438701	0.188952	0.611305	0.69506598	0.43077701	0.578789	0.182877	0.66658002	0.17714	0.22113	0.45041201	0.38536099	0.13316301	0.230317	0.14075901	0.125135	0.508111	0.62115997	0.20840099	0.038713001	0	0.44597599	0.107231	0.64520103	0.246481	0.209962	0.166642	0.57491201
1	0	0.434163	0.220571	0.72464597	0.82955098	0.58137798	0.59327	0.62120801	0.392638	0.87448299	0.74285603	0.42925999	0.202668	0.40731999	0.66067201	0.23036601	0.54775798	0.16094799	0.232842	0.320972	0.46982601	0.386693	0.16327301	0.240326	0.30996701	0.45346001	0.52186799	0.39600199	0.32272601	0.287999	0.27348	0.68903702	0.18464901	0.25060201	0.176228	0.358138	0.18604399	0.395172	0.175446	0.44998199	0.175596	0.41932699	0.37229601	0.47506401	0.42714801	0.56977201	0.25883001	0.37142599	0.36249
0	0	0	0.56611103	0.66622502	0.72156799	0.426227	0.38403901	0.78961903	0.064487003	0.664249	0.587928	0.68794602	0.40404201	0.825661	0.43715599	0.617235	0.43247601	0.50319999	0.39118499	0.080151998	0.654814	0.40313599	0.228725	0.090705998	0.45292401	0.85742003	0.256659	0.25121501	0.71156299	0.66322798	0.228726	0.84355497	0.047148999	0.32906401	0.69845599	0.72062099	0.197882	0.180746	0.14553501	0.67473102	0.14406	0.115256	0.23542599	0.166844	0.107441	0.61666203	0.171224	1	0.095982
1	0	0.60061997	0.1613	0.77708399	0.78772002	0.42936099	0.46318901	0.80556202	0.21505	0.45943499	0.54751402	0.72121501	0.29171601	0.45994499	0.74060899	0.75473797	0.656232	0.036368001	0.453264	0.212152	0.55754203	0.52254498	0.22538801	0.30886301	0.600595	0.50977898	0.37913099	0.164643	0.71737999	0.18947101	0.226348	0.615354	0.39992699	0.15647601	0.363727	0.422131	0.18456399	0.348818	0.515315	0.332589	0.181591	0.073443003	0.73168403	0.13587201	0.64510798	0.136733	0.204349	0.26574299	0.25631499
0	0	0.50421101	0.56145	0.044082001	0.41377601	0.68389702	0.965105	0.113273	0.39050499	0.44052899	0.57680202	0.17593201	0.57518703	0.33377299	0.59128797	0.257909	1	0.167209	0.46679601	0.47399101	0.29590499	0.64777797	0.26820001	0.204971	0.31989399	0.213531	0.80785501	0.33247501	0.101493	0.176156	0.54504901	0.203475	0.56645501	0.077026002	0.57387602	0.26247001	0.238737	0.51472902	0.938995	0.217682	0.236082	0.56579298	0.159016	0.52008599	0.62492001	0.303186	0.25829199	0.328172	0.52191299
0	0	0.66587901	0.068015002	0.726771	0.76660901	0.64768702	0.622235	0.84585601	0.60877901	0.032184999	0.020065	0.85177398	0.193948	0.44697201	0.87067801	0.84448898	0.71161199	0.189391	0.218338	0.20488299	0.19298799	0.77754098	0.22524901	0.20919099	0.60578299	0.142638	0.48946801	0.27558801	0.20625301	0.29170701	0.086655997	0.25561801	0.70371002	0.100415	0.224379	0.51683301	0.17507599	0.54650903	0.70366901	0.70717502	0.218105	0.222719	0.278534	0.289776	0.44286099	0.20984299	0.26513401	0.258174	0.45855501
0	0	0.51265198	0.1044	0.77927399	0.57088	0.54801798	0.689928	0.87835598	0.394485	0.124626	0.395013	0.86304802	0.003406	0.656232	0.73196101	0.93378901	0.75656199	0.080370001	0.231869	0.19039799	0.50629503	0.42109099	0.260317	0.463173	0.29189801	0.95279801	0.526375	0.179261	0.041939002	0.31521901	0.24500801	0.87843001	0.143168	0.22648101	0.129223	0.68080902	0.157703	0.439073	0.484878	0.81369102	0.63615298	0.052106999	0.23805299	0.29790199	0.229996	0.27018601	0.22040699	0.86515301	0.12784401
0	0	0.605932	0.77397501	0.78092498	0.87800097	0.40114301	0.48805499	0.76809901	0.58809102	0.115291	0.70970798	0.434834	0.111629	0.49096	0.14891601	0.408494	0.485897	0.44182399	0.072011001	0.22424901	0.82177502	0.37781101	0.29128399	0.126247	0.23175301	0.045763999	0.666659	0.314982	0.99740702	0.255651	0.277008	0.660007	0.242575	0.875467	0.92491502	0.186965	0.55090398	0.305408	0.523215	0.489871	0.298154	0.24588899	0.14135601	0.43516099	0.51903099	0.182051	0.24342801	0.19165599	0.28035301
1	0	0.44707301	0.030781999	0.80163199	0.79979903	0.325721	0.45129299	0.84135097	0.092355996	0.50608498	0.586959	0.73300397	0.21183699	0.90704697	0.631814	0.79095602	0.47231799	0.070560999	0.202503	0.110585	0.48220199	0.58977002	0.27568001	0.238051	0.322144	0.925439	0.126093	0.162049	0.74589401	0.21412399	0.23873401	0.812015	0.476253	0.16097701	0.37622699	0.62624699	0.23159499	0.19819701	0.44153699	0.49493399	0.73181999	0.111897	0.76439899	0.30241001	0.50777501	0.058685999	0.153276	0.66846901	0.236397
1	0	0.640284	0.57542098	0.65507001	0.64515603	0.63812202	0.74065602	0.71881801	0.58786398	0.191531	0.126237	0.26124999	0.28058201	0.101732	0.638744	0.34328499	0.81372601	0.34913799	0.41066799	0.227413	0.60082102	0.65619302	0.22165699	0.50999397	0.42295301	0.25992501	0.385663	0.193124	0.65544099	0.238461	0.20791	0.37163299	0.42849499	0.154706	0.23049501	0.167092	0.494225	0.49486101	0.68814403	0.27477601	0.247007	0.382819	0.220101	0.21020301	0.68270099	0.285759	0.20056801	0.32871699	0.35382101
1	0	0.611296	0.94662303	0.65033197	0.64454502	0.61514997	0.78157699	0.63558501	0.59643501	0.199404	0.150484	0.12472	0.24102999	0.076881997	0.60003	0.258524	0.834517	0.60689598	0.28749299	0.31142601	0.234384	0.68213499	0.298704	0.237694	0.34077001	0.196752	0.32518399	0.32853299	0.65278202	0.243434	0.2031	0.137086	0.562702	0.231258	0.27791899	0.19439	0.93766302	0.49184	0.881836	0.34578899	0.25167701	0.51648301	0.135114	0.31231201	0.69216198	0.327856	0.140108	0.34888801	0.216475
0	0	0.85084802	0.20896199	0.64850402	0.70104897	0.40218499	0.80561101	0.64868897	0.455015	0.245533	0.088472001	0.422795	0.069893003	0.040228002	0.69405699	0.62651002	0.71735197	0.235715	0.931283	0.29714999	0.28972599	0.49364299	0.27987799	0.72375298	0.83877802	0.231446	0.275222	0.302338	0.26616001	0.22376201	0.24526501	0.241762	0.04682	0.057262	0.26779699	0.264943	0.243965	1	0.80102003	0.65967	0.285539	0.72491002	0.34723201	0.346699	0.74404502	0.26270899	0.20410199	0.172227	0.170417
0	0	0.64699799	0.61454499	0.81444699	0.870287	0.091753997	0.65976602	0.88374501	0.34706399	0.195528	0.153258	0.82309699	0.672153	0.78379399	0.78503102	0.65855801	0.53324199	0.16186699	0.253941	0.29238701	0.23141401	0.243443	0.210794	0.57014298	0.48611799	0.25911099	0.30410999	0.17841101	0.248053	0.255613	0.28929299	0.71266502	0.174806	0.20377401	0.29119399	0.69161397	0.25698501	0.169442	0.53810799	0.24067999	0.26428601	0.26287299	0.33952701	0.28415501	0.61472303	0.34098601	0.32942599	0.60134703	0.129907
1	0	0.43088201	0.101921	0.66039997	0.54839498	0.48352599	0.36012599	0.558887	0.39169499	0.88304698	0.86256897	0.265946	0.851385	0.13947999	0.47488201	0.22797801	0.40963599	0.17343201	0.55182499	0.89619398	0.23882499	0.215299	0.14559899	0.24236301	0.350766	0.057032	0.28567001	0.77556098	0.149647	0.288816	0.492174	0.68103999	0.203017	0.75670099	0.192789	0.27424401	0.212754	0.41513699	0.172868	0.219422	0.14494701	0.209343	0.94983798	0.66101599	0.45847401	0.94372702	0.26327199	0.160109	0.231116
0	0	0.74236298	0.632218	0.92644602	0.94274902	0.31416199	0.64521199	0.89848799	0.52807403	0.164976	0.22528	0.56555301	0.237959	0.064860001	0.84297401	0.47478601	0.67202997	0.227966	0.087236002	0.28589901	0.168717	0.25131899	0.234019	0.31506401	0.60777497	0.17313901	0.62525398	0.348151	0.23015	0.34731299	0.25975299	0.29056701	0.202336	0.21505	0.28854299	0.326397	0.297416	0.508192	0.51280898	0.99874198	0.343135	0.58905798	0.17585599	0.33150101	0.68575603	0.31261799	0.27217299	0.330437	0.14685901
0	0	0.50237203	0.87937099	0.88968903	0.901519	0.64935797	0.73231101	0.91063499	0.202429	0.110018	0.26487499	0.222461	0.13641	0.17182399	0.76099998	0.345117	0.60970801	0.19650801	0.67376399	0.34246701	0.34084001	0.50081301	0.31787899	0.264631	0.43053001	0.227108	0.326493	0.43862	0.27802199	0.37174499	0.27722701	0.37505901	0.31249601	0.25852901	0.17184199	0.26142699	0.248825	0.38168901	0.66053599	0.83336902	0.24269401	0.78674299	0.37920001	0.365437	0.31716499	0.37872201	0.285294	0.37333101	0.246297
[truncated: 6 more columns]
