# Supplementary material for: The Microbiome Composition of a Man's Penis Predicts Incident Bacterial Vaginosis in His Female Sex Partner With High Accuracy
Source: Front Cell Infect Microbiol. 2020 Aug 4;10:433. doi: 10.3389/fcimb.2020.00433 (PMC7438843; doi:10.3389/fcimb.2020.00433)
Supplement: Supplementary file 8 [file Data_Sheet_3.zip]

Archive with 11 entries (11 files):
- Table 1 (3).docx
- Table 10.docx
- Table 11.docx
- Table 2 (1).docx
- Table 3.docx
- Table 4.docx
- Table 5.docx
- Table 6.docx
- Table 7.docx
- Table 8.docx
- Table 9.docx
